# Supplementary material for: Financial Literacy, Financial Education, and Smoking Behavior: Evidence From Japan
Source: Front Public Health. 2021 Jan 15;8:612976. doi: 10.3389/fpubh.2020.612976 (PMC7844398; doi:10.3389/fpubh.2020.612976)
Supplement: Supplementary file 1 [file Data_Sheet_1.xlsx]

## Sheet: Sheet1
SEQNO	PANELID	q1_01	q1_02	q1_03	q1_04	q1_05	q1_06	q1_07	q1_08	q1_09	q1_10	q1_11	q1_12	q1_13	q1_14	q1_15	q1_16	q1_17	q1_18	q1_19	q1_20	q1_21	q1_22	q1_23	q1_24	q1_25	q1_26	q2_01	q2_02	q2_03	q2_04	q2_05	q2_06	q2_07	q2_08	q2_09	q2_10	q2_11	q2_12	q2_13	q2_14	q2_15	q2_16	q3_1	q3_2	q3_3	q3_4	q3_5	q3_6
4	3	4	2	3	4	4	4	3	3	4	4	4	3	3	2	1	2	3	3	2	2	2	2	3	4	2	3	3	4	3	3	4	4	3	2	2	3	3	3	3	3	3	3	1	1	2	2	2	2
107	15	2	3	4	3	3	4	3	2	3	5	4	3	4	4	1	2	4	4	3	3	2	4	4	5	5	3	3	5	3	2	5	3	3	3	5	4	2	2	3	2	2	2	1	1	1	2	2	2
113	19	2	3	2	3	5	3	4	4	5	5	2	4	3	4	4	3	4	3	4	4	4	4	4	4	4	4	4	5	2	5	5	3	3	4	3	4	2	3	2	2	2	2	1	1	2	2	2	2
200	20	2	4	2	3	4	3	2	3	2	5	4	4	3	4	2	2	5	3	2	3	4	5	4	4	2	2	2	4	4	4	4	3	3	3	2	3	2	2	3	3	3	3	1	2	2	2	2	2
202	21	3	4	2	3	4	2	4	4	1	4	4	4	5	1	1	3	2	3	3	3	4	3	5	5	3	3	3	5	4	2	5	5	4	3	1	3	3	1	1	1	1	1	1	1	2	2	2	2
305	33	2	2	2	3	4	4	3	4	3	5	3	4	4	3	4	2	4	3	3	3	4	3	4	4	3	3	5	3	2	3	5	3	3	3	2	4	2	2	2	2	2	2	1	1	2	2	2	2
313	39	2	2	3	3	2	4	3	3	3	4	3	3	3	3	1	3	5	3	3	3	5	5	3	3	3	3	3	4	3	3	3	3	3	3	3	4	3	3	2	2	2	2	1	1	2	2	2	2
401	41	3	2	4	2	2	3	3	3	4	4	3	2	5	1	1	3	5	4	4	4	2	2	4	4	3	4	2	5	3	2	5	2	4	4	3	4	2	1	2	1	2	3	1	1	1	1	1	2
403	43	3	3	3	3	4	4	4	3	3	5	3	3	3	4	2	3	5	3	4	4	4	4	3	5	3	3	4	5	3	3	4	3	3	3	3	4	2	3	3	3	2	2	1	1	2	2	2	2
404	44	3	2	2	3	4	4	2	4	3	5	4	3	5	4	1	3	5	3	2	2	3	2	5	5	2	3	3	4	3	3	4	3	3	2	2	5	3	3	1	4	2	2	1	1	1	1	1	1
405	45	3	4	2	3	2	3	2	9	3	4	2	3	3	3	1	2	5	2	2	3	3	3	4	5	3	3	4	4	3	3	5	3	4	3	5	3	2	3	4	3	3	4	2	2	2	2	1	1
410	46	3	4	2	4	4	3	5	4	5	5	3	4	3	2	2	4	5	4	4	4	5	4	3	4	3	4	2	3	2	2	4	3	3	4	1	4	3	3	3	3	3	3	1	1	1	1	2	2
509	56	2	3	3	3	3	3	3	2	3	2	3	3	3	3	1	3	3	3	3	3	3	3	3	5	3	1	3	5	3	1	5	3	3	3	3	3	1	3	3	3	2	3	1	1	1	1	1	1
605	62	3	2	3	5	4	3	3	4	5	5	3	4	3	3	1	3	1	3	4	4	4	3	5	5	3	4	3	3	3	3	2	3	1	2	3	3	2	4	2	2	1	1	1	2	2	2	2	2
613	68	3	2	1	5	4	3	2	3	1	4	4	4	2	2	1	2	5	4	1	4	4	4	5	4	5	3	3	5	3	3	3	2	2	3	2	3	2	3	2	3	3	2	1	2	2	2	2	2
703	71	3	2	2	4	4	4	4	3	4	5	3	5	3	3	1	2	5	4	3	4	4	4	3	4	3	2	4	5	4	3	4	3	5	2	3	4	2	4	2	2	4	3	1	1	1	1	1	1
707	73	3	2	3	3	3	2	3	3	3	3	3	3	3	3	2	3	3	3	2	2	2	3	3	4	3	3	3	3	3	3	4	3	3	3	4	3	2	3	2	3	3	2	1	1	2	2	2	2
709	75	4	4	3	5	4	2	3	2	3	5	3	3	4	2	1	2	3	3	2	3	2	3	2	3	4	3	4	3	4	2	5	2	4	3	4	4	1	3	3	3	3	3	1	1	2	2	2	2
803	82	3	4	4	4	3	2	2	4	4	3	3	3	4	1	1	2	5	2	4	4	4	3	5	5	5	3	3	3	2	3	4	3	2	4	3	3	2	2	3	3	3	2	1	1	1	1	2	2
804	83	4	2	2	5	5	1	3	4	3	5	3	5	1	1	1	2	5	3	1	1	3	2	3	4	4	3	3	2	2	3	3	3	3	2	2	3	2	2	2	2	2	2	1	1	1	1	1	2
808	85	2	1	2	4	4	3	3	4	4	5	4	5	2	2	1	3	5	3	1	2	3	3	5	4	3	3	2	3	4	5	4	3	3	3	2	3	2	2	2	2	2	2	1	1	1	1	1	1
811	87	2	2	1	5	4	4	2	2	5	5	2	1	4	4	1	2	5	2	2	4	5	3	2	5	4	5	5	2	1	5	5	3	2	1	1	5	1	4	2	3	2	2	1	2	2	2	2	2
816	90	2	2	4	4	3	4	2	3	4	5	2	3	2	2	2	3	2	2	2	3	3	4	4	4	2	2	4	4	2	3	4	4	2	2	3	4	2	2	2	3	2	2	1	1	1	1	2	2
900	91	3	3	3	5	3	4	4	2	5	1	5	3	2	3	4	3	5	3	4	3	3	3	3	2	5	3	2	3	3	3	4	3	3	4	3	3	3	3	3	3	3	2	1	1	1	1	1	2
910	98	3	2	2	3	4	3	3	3	4	4	3	3	3	3	1	3	4	3	2	4	4	4	4	4	4	3	4	4	3	3	4	3	3	2	2	3	2	2	2	2	2	2	1	1	1	1	1	1
911	99	2	1	3	3	3	3	4	3	2	4	3	4	2	1	1	2	5	3	2	2	4	4	4	4	3	3	4	3	3	3	5	4	3	3	4	2	2	2	2	2	3	3	1	1	1	1	1	1
913	100	3	3	3	3	3	2	1	3	4	2	3	3	1	1	2	3	5	1	1	1	1	3	5	3	1	3	3	1	3	3	3	3	4	3	1	3	3	3	4	3	2	3	2	2	1	2	1	2
1001	103	2	3	2	4	2	4	4	3	2	5	3	3	4	4	1	2	4	3	3	4	5	5	4	5	4	3	4	3	3	3	4	3	2	3	1	4	2	2	3	2	3	2	1	1	2	2	2	2
1109	120	4	1	2	2	2	4	3	2	1	5	2	5	4	1	1	5	5	4	4	5	5	5	2	4	4	1	5	2	3	3	4	3	2	3	2	3	2	1	1	1	1	1	1	1	2	2	2	2
1300	129	2	3	3	4	4	3	3	3	2	5	2	3	4	4	2	4	5	4	4	4	4	4	4	4	3	2	3	3	2	2	4	3	3	3	2	3	2	2	2	2	3	2	1	1	2	2	2	2
1306	133	4	2	2	3	5	1	3	5	2	2	3	5	3	4	1	2	4	2	2	2	5	5	5	5	2	5	3	5	3	4	4	3	3	3	2	3	2	2	2	2	2	2	1	1	2	2	2	2
1308	134	2	2	1	4	5	4	5	2	1	3	2	4	4	5	1	5	5	4	1	2	1	3	5	5	5	5	4	2	2	2	4	2	2	1	3	4	2	3	5	5	5	5	1	1	2	2	2	2
1309	135	4	9	3	3	5	5	5	3	5	5	3	4	5	1	1	3	5	2	5	5	3	5	5	5	5	3	3	5	3	3	5	3	3	3	3	3	1	3	3	3	3	3	1	1	1	1	1	2
1311	137	2	4	4	4	4	3	3	4	4	4	2	3	5	5	1	2	5	3	3	2	4	2	3	5	2	2	4	3	4	2	4	4	2	4	4	4	4	4	3	2	2	4	1	1	1	1	1	1
1400	140	3	3	2	4	5	2	4	3	4	4	4	5	4	4	2	2	5	5	2	2	3	2	5	3	5	5	3	3	3	3	4	3	3	3	2	4	3	3	2	2	2	2	1	1	1	1	2	2
1407	143	4	2	2	4	4	3	2	4	5	3	3	3	2	1	1	3	5	2	3	2	2	2	3	4	4	5	4	4	3	3	4	3	3	3	2	4	2	1	1	3	3	2	1	1	1	1	1	1
1410	145	3	4	2	3	5	2	4	5	5	3	2	4	2	2	2	4	5	5	3	3	3	3	5	5	5	5	3	2	3	2	3	3	3	2	4	3	2	2	2	2	2	2	2	2	2	2	2	2
1411	146	4	2	3	3	4	3	4	3	5	5	3	3	4	2	2	2	5	3	4	3	3	4	4	5	4	3	3	3	3	2	5	3	3	3	2	4	2	3	3	3	3	2	1	1	1	1	2	2
1412	147	3	4	3	3	5	3	2	3	4	5	3	4	3	2	1	2	5	3	3	3	3	3	4	4	5	4	3	2	3	3	5	4	4	3	3	3	2	3	3	4	4	4	1	1	1	1	1	1
1503	154	2	3	2	4	5	4	4	3	4	5	4	3	4	3	1	2	3	3	4	4	4	2	3	4	4	9	4	9	2	4	4	3	2	2	3	4	2	2	2	2	2	2	1	1	1	1	1	1
1504	155	4	4	4	3	4	1	3	3	4	5	3	4	3	3	2	2	4	2	2	3	4	4	5	5	3	4	3	4	2	4	3	4	3	3	5	4	2	3	2	2	2	2	1	1	1	1	1	1
1601	163	3	2	2	3	4	3	3	3	5	5	3	3	4	1	1	2	5	3	2	2	4	4	5	5	3	2	3	3	3	3	5	3	2	2	2	2	2	1	1	1	2	2	1	1	2	2	2	2
1603	165	3	2	2	3	4	2	2	3	2	3	4	4	3	1	2	2	5	3	1	2	2	3	3	4	4	4	4	4	4	3	4	3	4	3	1	3	2	3	2	2	2	2	1	1	1	1	1	1
1604	166	4	4	2	3	5	2	5	4	4	1	3	3	3	3	3	1	3	4	2	3	4	2	4	4	4	5	4	4	4	4	4	4	2	2	2	2	2	3	3	2	2	2	1	1	1	1	1	1
1609	170	3	9	3	3	4	4	9	4	4	3	3	3	4	2	2	2	4	3	2	3	3	2	4	4	3	9	3	3	3	3	4	3	3	3	2	3	2	2	3	2	3	2	1	1	1	1	1	1
1615	174	3	2	3	3	5	2	3	3	4	5	3	4	3	1	2	2	5	3	3	3	3	2	3	4	3	3	3	3	2	2	4	3	2	4	1	3	3	2	2	2	2	2	1	1	1	1	2	2
1714	185	1	1	1	1	5	2	2	2	2	4	3	5	3	3	1	3	4	4	4	4	5	4	4	5	3	1	4	4	3	4	5	2	3	3	3	5	1	3	3	3	2	2	1	1	2	2	2	2
1715	186	2	2	3	3	2	3	3	3	3	4	2	3	2	2	4	3	5	3	2	4	5	4	3	3	3	2	3	3	3	3	4	3	4	4	3	3	2	2	2	2	2	2	1	1	2	2	2	2
1809	196	2	4	3	4	5	3	4	2	4	5	3	4	3	2	1	2	4	3	4	5	4	5	5	4	4	4	4	5	4	2	5	5	2	3	2	4	2	2	3	3	2	2	1	1	1	1	1	1
1812	198	2	1	2	3	4	2	4	2	2	5	3	3	4	4	1	2	2	3	2	2	3	2	2	5	4	9	4	4	2	4	4	2	2	3	2	4	2	3	2	2	2	2	1	1	2	2	2	2
1815	200	3	2	1	3	4	4	3	2	2	5	3	4	4	2	2	2	4	3	4	4	3	4	4	4	3	3	3	3	3	3	4	3	2	3	1	3	3	3	3	3	2	3	1	1	1	1	1	1
1903	203	2	4	3	3	5	3	4	3	5	5	3	3	4	1	1	5	5	3	3	4	4	4	3	5	5	5	4	5	3	5	5	3	3	3	2	4	3	4	3	3	3	3	1	1	2	2	2	2
1905	204	2	2	4	3	3	3	3	2	4	4	2	2	4	4	1	4	5	4	4	4	4	4	2	4	3	3	4	4	3	3	5	3	2	3	2	4	3	2	2	2	2	3	1	1	1	1	1	1
1906	205	3	1	3	4	3	2	3	4	5	3	2	5	5	1	1	1	4	2	4	2	3	1	5	5	3	4	5	5	5	2	5	4	5	4	1	4	1	2	2	2	1	3	1	1	1	1	2	2
1910	207	3	2	2	3	4	3	3	3	4	4	3	3	3	2	2	2	5	2	3	3	3	3	4	3	4	3	4	4	3	4	4	3	3	3	3	4	2	3	2	2	3	2	1	1	1	1	1	1
2000	209	2	2	2	4	5	4	3	4	2	4	4	2	4	1	1	1	5	3	1	1	3	2	4	4	4	5	3	2	3	4	4	3	4	2	2	3	2	3	2	2	2	2	1	1	1	1	1	2
2002	211	2	2	2	3	3	2	1	3	4	4	3	3	4	3	1	4	3	2	2	2	3	3	4	4	2	3	5	2	2	3	5	4	2	3	2	5	2	2	2	2	2	2	1	1	2	2	2	2
2012	216	2	1	3	3	2	4	4	2	3	5	3	3	4	2	2	3	1	4	3	9	4	4	4	4	4	3	3	5	3	4	4	3	2	4	3	3	1	2	3	3	4	2	1	1	1	1	1	2
2104	222	2	3	2	4	4	2	3	2	3	2	2	4	3	4	2	2	4	4	2	3	3	4	4	4	3	2	4	3	2	3	3	3	4	2	3	3	2	2	4	4	4	4	1	1	1	1	1	2
2106	223	3	4	3	4	4	4	4	3	2	5	3	4	4	3	1	3	2	4	3	4	3	4	5	4	5	3	4	3	3	4	5	3	3	3	3	4	2	3	3	3	3	3	1	1	1	1	2	2
2108	224	2	1	2	3	4	3	2	2	2	5	2	4	4	3	2	3	5	3	4	5	5	5	3	4	3	3	4	3	2	3	3	3	2	3	4	3	3	3	4	3	3	3	1	1	2	2	2	2
2110	226	1	1	2	2	3	4	3	1	5	5	4	3	3	5	1	4	5	5	3	4	3	4	3	5	2	3	5	5	3	3	5	3	3	4	3	5	3	3	3	4	3	3	1	1	2	2	2	2
2112	227	4	4	2	4	5	3	5	3	4	5	3	5	4	4	1	2	5	5	2	2	4	2	4	5	4	5	5	5	3	3	5	3	3	3	2	4	1	3	3	3	3	3	1	1	2	2	2	2
2113	228	2	2	2	3	2	3	3	3	4	4	2	3	3	4	2	3	5	3	3	4	3	3	4	4	4	4	3	4	3	3	5	2	4	4	3	4	2	3	3	3	3	4	1	2	2	2	2	2
2206	235	2	3	4	4	4	3	4	2	4	5	1	4	4	3	2	4	5	3	4	4	3	4	3	4	5	5	3	3	4	3	3	3	2	3	3	4	1	1	2	2	2	2	1	1	1	1	2	2
2212	239	3	3	4	5	5	2	2	5	3	2	3	5	3	1	3	3	5	4	4	4	5	4	5	5	5	3	3	3	4	3	3	4	2	2	3	4	2	2	3	3	3	3	1	1	1	1	1	1
2300	240	3	2	4	4	5	2	2	4	5	5	3	4	3	2	2	2	4	4	4	4	3	4	5	4	5	5	3	4	2	3	4	3	4	4	3	4	2	2	3	2	2	4	1	1	1	1	2	2
2304	244	2	1	2	3	3	3	3	2	3	3	2	3	3	5	1	4	5	3	3	5	5	5	3	4	3	3	2	3	2	3	5	2	3	3	4	4	2	3	3	3	3	3	1	1	2	2	2	2
2306	245	2	2	4	3	2	4	3	3	2	5	4	3	4	3	3	2	3	3	4	4	3	4	4	4	2	2	2	3	2	3	3	4	2	2	2	3	3	3	2	2	3	4	1	1	1	1	2	2
2307	246	2	2	3	3	3	2	4	3	3	4	3	3	3	4	2	3	5	3	4	4	5	4	4	4	4	3	3	4	3	3	4	3	2	3	3	4	3	2	3	2	2	3	1	2	2	2	2	2
2310	248	2	4	4	5	3	4	5	4	3	5	3	3	3	5	1	3	5	5	3	3	4	5	3	4	2	3	5	2	3	5	4	5	1	1	1	5	2	2	1	1	3	1	2	1	1	1	1	1
2406	257	3	2	2	3	3	3	2	4	4	5	3	3	4	3	1	2	5	3	3	3	3	3	4	5	2	3	4	3	4	3	5	3	2	3	3	4	2	2	3	2	3	2	1	1	1	1	1	1
2415	261	1	3	2	4	3	4	3	2	2	5	2	4	5	4	2	3	5	3	4	4	4	4	4	5	4	9	4	4	2	3	5	3	3	4	2	4	2	3	3	3	3	3	1	1	1	2	2	2
2503	264	2	2	2	3	4	4	5	2	2	3	2	3	4	4	3	3	4	3	2	4	5	5	4	5	2	3	5	4	2	3	5	2	3	3	4	4	2	2	2	2	3	2	1	1	1	1	2	2
2510	268	2	4	2	3	3	2	3	4	4	4	2	3	3	2	1	4	5	2	1	1	3	3	4	4	5	5	3	4	3	3	3	3	2	3	1	3	2	3	2	2	2	2	1	1	1	1	2	2
2512	270	2	2	2	4	5	2	3	4	4	5	1	5	2	1	1	2	5	5	3	3	5	5	5	5	4	3	5	5	3	2	5	5	2	2	3	3	1	1	1	2	2	1	1	1	1	1	2	2
2515	271	3	2	4	4	4	2	2	4	2	4	2	4	4	4	2	3	4	3	3	3	4	4	4	4	4	3	3	3	3	3	3	3	3	2	3	4	2	2	2	2	3	2	1	1	2	2	2	2
2601	273	2	2	2	4	4	3	4	3	2	5	2	3	4	4	2	2	4	3	3	3	3	2	2	4	4	3	3	2	3	3	4	4	3	3	3	3	2	2	2	2	2	1	1	1	1	1	1	2
2609	281	4	2	1	3	5	2	2	3	3	5	3	5	3	3	2	3	5	3	1	2	1	3	4	5	3	5	3	3	3	4	5	3	3	3	2	3	3	2	2	2	2	2	1	1	2	2	2	2
2615	286	2	2	3	4	5	2	3	3	4	5	4	5	4	3	2	2	5	3	1	3	4	1	5	4	5	5	4	3	3	4	5	4	2	2	2	4	1	1	1	1	1	1	1	1	2	2	2	2
2703	288	3	4	3	4	3	2	2	3	4	4	3	5	4	4	3	4	4	2	2	4	4	3	4	4	2	5	3	5	3	3	5	2	5	3	3	4	1	3	3	3	2	2	1	1	1	1	1	2
2711	293	2	2	2	3	4	3	4	3	5	5	3	4	3	1	1	2	5	3	3	4	2	3	5	5	3	2	3	4	3	5	4	4	3	3	3	3	2	3	4	4	4	4	1	1	2	2	2	2
200001	294	4	1	3	3	3	2	5	4	5	5	2	2	4	1	3	3	3	2	2	2	2	1	5	5	5	4	1	4	2	2	5	9	3	3	3	3	1	1	3	3	3	1	9	9	9	9	9	9
200016	300	2	2	4	2	5	4	2	2	3	5	4	3	4	3	2	2	5	2	3	3	4	4	4	3	5	3	4	5	3	4	4	2	9	9	9	9	9	9	9	9	9	9	9	9	9	9	9	9
200103	303	3	4	4	3	3	4	4	3	2	2	2	4	4	4	2	4	4	4	3	4	4	4	3	4	3	2	4	3	2	3	4	3	3	3	3	3	2	3	3	2	3	3	1	1	1	1	1	2
200109	306	3	1	3	3	3	3	3	3	4	2	3	2	3	1	1	2	5	3	3	5	5	5	3	5	3	3	3	5	3	3	5	5	2	5	3	4	1	3	3	3	3	3	1	1	1	1	1	2
200204	311	2	2	2	3	4	3	4	3	2	4	3	3	3	4	3	3	4	3	3	3	3	3	4	4	3	3	3	3	3	3	4	3	3	3	3	4	2	3	3	3	3	2	2	2	2	2	2	2
200206	312	3	4	3	4	4	3	4	2	4	4	2	3	3	3	3	3	5	3	2	2	3	3	4	4	4	3	4	3	2	4	4	3	3	2	3	3	2	2	2	2	2	2	1	1	2	2	2	2
200207	313	4	4	4	4	3	4	3	2	4	5	4	3	5	2	1	2	5	2	3	3	3	3	4	5	5	5	4	4	2	3	5	3	4	4	3	3	1	2	2	2	2	2	1	1	1	2	2	2
200209	314	3	3	3	3	3	3	3	3	3	3	3	3	3	3	3	3	5	1	1	2	3	3	5	5	5	3	3	4	3	3	4	3	3	3	3	4	3	2	2	2	2	2	1	1	1	1	2	2
200214	317	3	2	3	4	5	2	3	4	3	5	3	5	4	3	3	2	5	2	2	3	2	3	2	3	3	5	4	3	3	4	3	3	2	3	3	4	2	3	3	3	3	3	1	1	2	2	2	2
200300	318	2	1	1	1	4	4	3	1	3	5	4	3	4	4	1	2	5	1	2	3	5	2	5	5	3	1	5	5	5	3	4	4	1	4	3	3	1	1	4	4	4	5	1	1	1	1	2	2
200301	319	2	2	4	3	4	3	2	3	4	3	3	3	3	3	2	3	5	2	2	3	3	3	4	4	4	3	3	3	3	3	5	3	3	3	4	3	2	2	2	2	2	2	1	1	1	1	1	1
200303	321	3	2	4	3	4	4	4	3	5	4	4	3	4	4	2	2	5	3	2	2	3	3	4	5	3	3	4	5	4	3	3	4	2	4	4	4	3	2	3	3	2	2	1	1	1	1	2	2
200304	322	2	4	4	5	5	3	4	3	4	5	4	4	4	3	1	2	4	4	4	3	3	2	5	5	4	3	3	5	4	3	5	3	3	4	5	4	3	3	2	2	3	3	1	1	2	2	2	2
200307	323	3	2	3	3	4	2	4	4	4	4	2	4	3	2	2	2	5	3	2	3	4	4	5	5	4	3	3	3	3	3	4	3	2	2	3	4	2	2	2	2	2	2	1	1	2	2	2	2
200310	325	2	4	3	4	5	4	5	3	2	4	3	3	4	2	2	4	5	5	5	5	5	5	4	4	4	3	4	3	2	3	5	3	2	3	2	4	1	3	3	3	3	3	1	1	1	1	1	1
200312	327	3	2	2	4	4	3	1	3	3	4	3	4	3	2	1	2	5	4	3	3	3	3	4	5	5	3	3	3	3	3	4	4	2	3	4	4	2	1	1	3	3	1	1	1	2	2	2	2
300004	332	3	3	3	3	3	3	3	3	3	3	3	3	3	3	3	3	5	3	1	1	5	3	5	3	3	3	3	3	3	3	3	3	3	3	3	3	3	3	3	3	3	3	1	1	2	2	2	2
300102	340	4	2	4	4	4	2	2	2	4	4	4	3	4	3	2	2	5	4	1	1	4	2	4	4	3	5	4	4	4	5	5	5	2	2	2	3	3	2	2	2	2	2	1	1	1	1	1	1
300107	344	3	3	3	4	4	3	2	3	4	5	4	3	5	4	1	3	5	4	4	4	4	3	4	5	3	3	3	5	3	3	4	3	3	3	3	3	3	2	2	2	2	2	1	1	1	1	1	1
300112	346	4	2	3	4	5	3	3	4	2	3	3	5	2	1	2	2	4	2	1	1	3	2	5	3	2	2	4	5	5	4	4	4	3	3	3	4	2	2	2	2	2	1	1	1	2	2	2	2
300211	354	3	2	3	4	4	3	4	3	3	4	4	3	2	2	1	2	3	4	2	2	2	3	4	4	3	2	3	3	3	3	5	4	2	2	2	4	2	1	3	3	3	2	1	1	1	1	1	1
300301	356	3	3	2	4	3	3	5	2	2	5	2	3	2	2	2	2	5	3	2	3	3	3	3	5	3	3	3	4	4	4	5	3	5	3	3	3	2	3	5	5	5	5	1	1	1	1	1	2
300307	360	2	3	4	4	4	5	5	2	4	5	3	3	4	4	1	4	5	5	3	4	5	4	3	5	4	2	3	4	3	4	4	2	4	4	1	3	2	4	4	2	2	3	1	1	2	2	2	2
300311	363	2	1	3	2	4	2	2	3	4	5	2	3	3	4	1	3	5	3	4	5	5	5	4	5	2	1	4	3	3	2	4	4	2	3	3	5	1	2	2	2	2	1	1	1	1	1	1	2
300314	366	2	4	2	3	3	4	5	3	5	5	4	3	3	2	1	3	5	4	4	4	4	4	3	5	3	3	4	5	3	3	5	3	2	3	2	3	2	2	2	2	2	2	1	1	2	2	2	2
300315	367	2	1	2	4	4	2	4	4	4	5	3	4	2	4	1	1	5	3	1	1	4	4	5	5	1	5	4	5	2	3	5	2	2	1	3	4	1	3	1	3	3	2	1	1	2	2	2	2
500002	380	2	1	2	2	4	4	2	4	4	5	2	4	4	4	1	2	5	3	4	4	4	5	5	5	4	5	2	5	3	3	5	3	3	3	3	5	1	1	1	1	2	2	1	1	1	1	1	2
500008	385	2	3	2	3	4	4	5	4	1	4	2	5	2	4	1	2	5	1	2	3	2	2	5	5	4	5	2	5	2	1	5	4	2	2	4	3	2	1	2	2	2	2	2	1	1	1	1	1
500009	386	3	4	4	4	5	4	4	2	2	5	5	3	5	3	1	3	3	3	5	5	5	5	2	5	3	3	4	5	3	4	5	4	1	3	1	5	2	2	2	2	3	4	1	2	2	2	2	2
500010	387	4	5	3	2	3	3	5	5	5	3	3	2	5	1	4	4	5	1	2	2	2	2	4	3	3	5	2	3	4	3	3	5	3	3	3	4	3	1	1	1	1	1	1	1	1	1	2	2
500014	391	4	2	2	3	4	4	3	3	2	3	3	4	4	1	1	2	5	4	1	1	2	2	3	5	2	5	4	4	3	4	5	3	3	2	1	4	1	2	2	3	2	2	1	1	2	2	2	2
500015	392	3	1	2	3	3	4	3	2	4	3	3	4	2	1	1	3	3	3	2	3	2	4	3	3	4	3	5	3	3	4	4	4	3	2	1	2	2	3	2	2	2	2	1	1	1	1	1	1
500111	401	3	3	3	3	3	3	4	3	4	5	5	5	4	4	2	4	4	4	4	4	4	4	3	3	3	3	3	4	2	3	4	3	3	3	3	3	2	3	3	3	3	3	1	1	1	1	1	1
500200	405	3	2	3	3	4	2	3	3	2	5	2	4	2	4	2	2	3	4	2	3	5	4	4	4	3	3	4	3	4	2	5	4	4	2	4	3	2	2	3	2	4	4	1	1	1	1	1	1
500201	406	3	2	4	4	2	4	4	4	4	4	2	4	4	2	4	2	3	3	2	3	4	4	3	3	3	3	3	3	3	3	3	3	3	3	3	3	3	3	3	3	3	3	1	1	1	1	1	1
500213	412	1	3	2	5	5	3	4	4	4	5	1	5	5	2	1	1	1	4	4	4	5	5	3	5	3	2	1	3	3	3	3	3	2	3	3	2	1	2	2	2	2	2	1	2	2	2	2	2
500214	413	3	2	2	3	4	2	3	4	3	2	3	3	3	1	1	3	3	3	2	2	2	2	3	4	5	3	3	2	2	3	3	3	2	2	3	5	3	2	2	2	2	2	1	1	1	1	1	1
600000	414	3	3	3	2	4	1	3	4	2	4	3	2	3	1	3	2	2	2	3	3	3	3	4	4	3	3	3	4	3	2	3	3	3	3	2	3	3	3	3	3	3	3	1	1	1	1	1	2
600004	418	2	2	1	3	4	3	3	2	1	5	4	4	3	3	5	3	5	3	2	2	2	2	4	5	3	2	5	2	2	3	4	4	5	3	3	4	2	3	4	4	5	4	1	1	1	1	1	1
600008	421	4	3	2	3	4	4	4	3	4	4	3	3	4	2	2	4	4	3	4	5	4	4	4	4	3	3	3	4	3	3	4	4	4	3	3	4	2	2	4	4	4	4	1	2	2	2	2	2
600012	424	2	2	2	4	2	3	3	4	4	5	4	2	2	3	1	2	3	4	2	3	3	3	4	4	2	3	4	4	2	3	5	4	2	4	2	5	2	3	2	3	4	4	1	1	1	1	1	1
600102	430	2	4	2	4	3	4	4	3	3	5	3	3	4	5	1	3	4	4	4	4	3	4	3	4	3	3	2	4	3	2	5	3	4	3	2	3	2	3	3	3	4	3	1	1	2	2	2	2
800002	441	4	4	2	4	2	4	4	2	2	4	4	2	4	1	1	2	5	4	2	2	4	2	5	5	5	3	4	4	4	4	5	5	2	3	1	4	1	1	3	3	2	2	1	1	1	1	1	1
800007	445	2	2	2	4	5	2	3	3	2	4	3	3	2	2	3	4	4	2	1	1	4	3	4	5	4	4	2	5	4	4	5	4	3	2	3	4	1	2	1	1	3	1	1	1	1	2	2	2
800008	446	2	2	2	2	4	2	4	3	1	4	2	2	2	2	1	2	5	4	2	2	5	5	5	5	4	4	4	5	3	3	5	2	3	2	4	4	2	3	2	3	2	3	1	1	1	1	1	9
800012	448	1	2	3	5	3	3	2	5	3	5	1	5	1	1	3	2	1	3	3	3	4	3	3	5	3	3	1	3	3	3	5	3	3	3	1	3	3	2	3	3	3	2	9	9	9	9	9	9
800013	449	3	1	2	3	5	2	4	4	1	5	2	5	3	3	4	2	2	9	2	2	4	4	3	4	5	3	1	4	1	1	5	3	1	2	4	3	2	1	5	9	2	3	1	1	2	2	2	2
800102	452	2	2	3	4	5	4	3	4	4	5	4	4	3	4	2	4	2	3	4	4	4	2	4	4	4	5	3	5	2	4	5	4	2	3	3	4	2	3	4	4	4	4	1	1	1	1	1	2
800103	453	2	2	2	4	4	2	3	3	4	4	3	4	2	5	1	2	3	2	3	3	4	2	4	2	3	3	4	3	3	3	4	4	3	2	3	4	2	3	3	3	3	3	1	1	1	1	1	1
800105	455	4	3	3	4	3	4	4	3	4	5	2	4	3	3	1	1	3	3	4	3	4	3	3	4	4	4	3	3	3	3	4	3	3	3	1	3	2	3	2	2	3	4	1	1	2	2	2	2
800108	456	4	2	2	3	4	4	3	3	5	5	4	4	5	4	1	2	4	2	2	2	2	4	3	5	4	2	3	5	3	2	5	3	2	2	2	2	1	1	1	1	2	2	1	1	2	2	2	2
800200	459	3	3	2	5	3	2	4	3	5	5	3	4	3	1	1	2	4	3	3	9	4	4	5	5	5	3	3	4	3	4	5	3	3	3	1	3	1	2	3	3	3	4	9	9	9	9	9	9
800205	464	3	3	2	3	4	4	4	3	4	5	2	4	4	3	1	4	5	4	4	4	3	4	5	5	3	4	4	4	2	3	4	3	3	2	2	3	3	3	3	2	2	2	1	1	1	1	2	2
800206	465	4	1	2	3	5	4	4	3	5	5	3	5	2	3	1	2	3	4	5	5	4	5	5	4	4	3	3	3	4	2	5	3	2	2	1	4	1	2	1	2	5	3	1	1	1	1	1	2
800210	468	3	3	3	3	3	3	3	3	5	5	3	3	2	1	1	3	5	4	2	3	3	4	5	5	5	3	4	5	3	3	5	3	2	3	4	5	1	3	3	3	3	3	1	1	1	1	1	1
900000	470	3	2	4	3	3	2	1	2	4	2	1	3	3	3	3	2	5	4	3	3	5	5	3	5	3	3	3	3	2	2	5	3	2	3	3	3	2	2	2	2	2	2	1	1	1	1	1	1
900002	471	2	2	2	4	2	4	4	2	4	4	2	3	2	2	1	4	3	4	3	4	3	3	3	3	2	2	3	4	3	2	4	4	3	3	2	3	2	3	3	2	3	4	1	1	1	1	1	1
900005	472	3	2	1	2	4	1	4	5	1	4	3	5	5	1	1	1	5	4	3	5	5	5	5	5	3	3	4	2	3	3	5	3	3	2	2	4	1	3	3	3	1	2	1	1	2	2	2	2
900007	474	3	2	4	4	5	2	3	4	5	5	3	5	4	4	1	2	2	4	3	4	3	2	5	5	3	2	3	5	2	2	5	2	2	2	2	3	1	2	3	4	4	5	1	1	2	2	2	2
900008	475	2	2	2	3	3	4	4	2	4	2	2	3	4	3	4	3	4	3	4	3	4	4	3	4	3	3	3	4	3	3	5	3	3	3	5	3	2	3	3	3	3	3	1	1	2	2	2	2
900010	477	2	3	3	3	3	4	4	3	1	1	2	3	4	4	3	4	3	2	5	5	4	5	9	3	3	3	2	5	2	2	5	2	4	3	2	4	2	3	3	3	3	4	1	1	1	1	1	2
900011	478	4	2	1	4	4	3	4	3	1	5	4	4	3	5	1	1	5	4	1	1	2	2	5	4	3	1	4	5	1	3	4	3	2	2	4	3	2	2	1	1	1	1	1	1	2	2	2	2
900105	482	2	2	2	4	3	4	3	3	2	5	3	3	4	4	2	4	5	2	4	5	5	5	5	5	4	2	3	2	2	3	4	3	3	3	3	4	2	2	2	2	2	2	1	1	1	1	2	2
900109	484	2	3	1	3	5	2	4	2	3	5	4	3	4	4	1	2	5	2	2	2	5	4	4	5	1	1	3	5	2	1	5	2	2	5	3	5	2	3	2	4	2	2	1	1	2	2	2	2
900207	491	3	2	2	2	3	2	4	3	3	2	3	2	4	2	2	2	4	4	2	2	4	3	3	4	2	2	4	3	2	2	3	3	2	2	3	3	2	2	2	2	3	3	1	1	1	1	2	2
900208	492	3	3	3	5	4	2	4	3	1	3	4	4	3	3	2	3	2	3	2	2	3	3	4	3	3	3	4	3	3	3	5	4	4	4	1	3	2	3	4	3	3	3	1	1	1	1	1	1
900211	495	3	4	2	4	5	3	4	4	5	2	4	3	3	2	1	3	4	3	3	3	3	3	4	4	5	4	3	5	3	3	5	3	2	2	2	5	2	2	3	2	3	3	1	1	1	1	2	2
900213	496	4	3	2	4	4	3	3	4	4	5	4	3	4	1	2	2	3	2	2	2	2	2	4	3	5	4	2	3	3	2	3	3	2	2	2	4	2	3	2	3	2	3	1	1	2	2	2	2
2000000	498	2	1	2	4	4	4	3	2	2	5	2	4	4	2	1	2	5	2	2	4	2	4	3	5	2	3	5	4	3	3	4	2	3	4	3	4	1	2	2	2	2	2	1	1	2	2	2	2
2000002	500	3	5	4	3	3	3	4	3	1	5	3	4	5	3	1	3	4	4	4	4	4	4	3	5	2	3	4	5	2	3	4	3	3	3	3	3	2	2	2	2	2	2	1	1	2	2	2	2
2000006	504	2	1	4	4	5	4	3	3	4	5	3	4	3	4	1	2	4	3	4	5	5	5	4	5	3	3	4	5	4	5	5	4	5	3	1	3	2	1	1	2	3	2	1	1	1	1	2	2
2000009	506	4	3	3	4	5	3	4	3	4	5	3	4	4	5	1	2	4	3	2	2	3	4	5	5	3	2	5	5	2	5	5	3	3	2	3	5	2	3	2	2	2	3	1	1	1	1	1	1
2000100	509	4	2	2	4	4	2	2	4	4	4	2	4	4	1	2	1	5	2	2	2	3	3	5	5	5	3	2	4	2	2	4	4	3	2	1	3	3	2	4	3	2	2	1	1	2	2	2	2
2000103	512	4	3	3	4	3	4	3	3	2	4	3	3	4	1	3	1	4	3	2	3	3	4	4	4	4	4	3	4	3	2	4	3	4	2	3	3	2	2	4	3	3	3	1	1	2	2	2	2
2000105	514	2	2	3	3	3	4	3	2	2	4	2	3	4	3	1	3	3	4	3	4	4	4	3	3	3	2	4	4	3	2	4	3	3	2	3	4	2	3	3	3	3	3	1	1	1	1	1	1
2000106	515	3	4	2	4	5	2	5	3	5	5	4	4	5	5	1	2	5	3	2	5	2	5	5	5	4	3	4	5	3	5	5	3	2	3	4	5	1	2	2	2	2	2	1	1	2	2	2	2
2000108	517	4	1	4	4	3	5	2	2	5	5	3	3	5	4	1	1	5	2	4	4	1	5	2	3	2	1	4	3	2	2	5	3	2	3	2	4	1	2	3	3	3	3	2	2	1	1	1	1
2000109	518	3	3	3	4	4	4	3	3	4	4	4	4	4	3	3	2	4	2	2	2	3	3	4	4	3	3	4	3	3	3	3	4	3	4	3	3	2	3	2	3	2	2	1	1	1	1	1	1
2000203	522	4	2	3	4	3	4	4	3	4	4	3	3	4	2	2	4	4	3	3	3	4	4	4	5	4	3	3	4	4	2	4	3	4	9	3	3	2	2	2	2	3	2	1	1	1	1	1	2
2100004	529	3	2	2	4	3	5	4	2	4	3	4	5	4	2	1	4	5	4	2	4	2	3	2	5	3	4	4	5	3	3	4	2	2	2	4	4	2	2	2	4	2	2	1	1	1	1	1	1
2100011	535	3	2	4	3	5	2	2	2	2	5	2	5	4	2	2	3	4	3	3	2	5	2	2	5	4	4	4	5	4	1	1	3	4	2	1	3	2	2	2	2	2	2	1	1	1	1	1	1
2200004	539	2	2	3	5	3	3	3	2	3	4	3	5	3	3	3	1	1	2	1	4	1	3	5	1	5	3	5	4	3	1	5	5	3	3	3	3	1	1	3	3	3	2	2	2	2	2	2	2
2400009	549	2	2	3	3	5	2	5	3	3	4	4	5	2	2	1	1	5	3	2	2	2	3	5	5	3	3	2	3	3	4	5	3	2	3	2	3	2	2	2	2	2	2	1	1	1	1	1	1
2400010	550	3	3	3	4	4	3	3	3	3	3	3	3	3	3	3	3	5	3	3	3	3	3	4	5	3	3	3	3	3	3	4	3	3	3	3	3	3	3	3	3	3	3	1	1	1	1	1	1
2400011	551	2	2	2	3	3	4	2	3	3	3	3	3	3	2	2	3	4	4	3	4	3	4	4	5	3	2	3	4	3	3	4	3	3	3	3	3	3	3	3	3	3	4	1	1	2	2	2	2
2400102	553	2	4	2	2	3	2	3	3	2	4	4	3	4	2	1	3	4	2	2	3	4	4	4	4	3	3	3	3	4	2	5	3	2	2	1	4	2	2	3	2	1	2	1	1	1	1	1	1
2400103	554	4	1	2	5	5	4	2	4	1	5	4	5	2	2	1	1	4	2	2	2	5	2	5	4	5	2	2	5	4	2	5	3	1	2	3	2	1	2	1	2	1	1	1	1	1	1	1	1
2400104	555	3	2	2	2	2	4	2	3	4	5	5	3	1	1	1	1	3	2	1	1	3	3	5	5	5	3	1	5	3	1	5	3	2	2	1	4	2	3	3	3	3	3	1	1	1	1	1	1
2400105	556	2	3	2	2	3	4	4	4	1	4	4	4	3	4	1	2	4	3	2	3	4	4	5	4	4	4	3	5	2	3	4	3	3	3	3	4	1	3	4	2	4	4	1	1	2	2	2	2
2400106	557	2	3	3	3	3	2	4	4	3	4	4	5	4	3	2	3	3	3	2	3	4	4	4	3	5	3	3	3	3	3	4	4	2	3	2	3	2	2	3	2	3	2	1	1	2	2	2	2
2400107	558	3	2	2	4	4	2	3	3	4	3	2	5	4	3	2	2	3	3	3	3	2	4	4	4	3	9	3	4	2	3	4	3	3	2	3	4	2	9	3	3	3	2	1	1	1	1	1	2
2400108	559	3	2	4	2	4	5	2	5	1	4	5	3	4	3	1	2	4	3	2	2	4	5	5	5	3	2	2	4	3	1	5	3	2	1	3	5	1	3	3	3	3	3	2	2	2	2	1	1
2400109	560	3	2	3	3	4	3	3	3	4	4	3	2	3	2	2	3	3	4	4	4	3	3	5	5	3	4	3	4	3	3	5	4	3	2	3	4	2	3	3	3	3	3	1	2	2	2	2	2
3000001	562	3	2	4	4	4	4	2	3	5	5	4	3	4	2	2	1	5	2	2	2	2	4	5	5	5	4	2	4	3	2	3	3	4	4	1	4	2	2	2	2	2	2	1	1	1	1	1	2
3000002	563	2	2	4	4	4	9	4	2	5	5	3	2	5	4	1	4	5	4	4	4	4	4	3	5	3	3	4	4	3	1	5	4	5	5	3	4	2	4	4	4	4	4	1	1	1	2	2	2
3000006	565	5	1	5	5	5	2	5	4	2	5	3	5	2	4	1	4	5	2	2	5	5	5	5	5	2	5	5	5	1	5	5	5	1	1	1	5	1	1	1	1	1	1	1	1	2	2	2	2
3000007	566	2	2	2	4	4	3	4	2	2	5	4	4	3	4	2	3	5	3	3	3	4	4	3	4	3	4	4	4	2	4	4	4	3	2	2	3	2	2	2	4	2	2	1	1	2	2	2	2
3000011	569	4	3	2	4	4	1	3	3	3	4	3	5	3	2	3	2	5	3	2	2	2	2	4	4	4	3	4	4	3	2	3	3	2	2	2	3	2	2	2	3	3	2	1	1	1	1	2	2
3000014	570	2	3	2	4	4	4	4	2	2	5	3	3	4	1	1	4	4	3	4	4	5	5	4	5	3	2	3	2	2	5	5	4	2	3	2	3	2	1	2	2	2	1	1	1	1	1	1	1
3000203	584	4	3	2	3	5	2	3	4	2	4	4	5	3	2	1	2	4	3	3	4	5	2	4	5	4	3	4	3	3	2	4	3	2	2	2	4	1	2	3	3	3	3	1	1	1	1	1	2
3000207	585	4	2	2	5	5	2	4	4	2	4	4	3	3	1	1	2	4	2	2	2	3	3	1	4	3	3	3	3	4	3	4	4	3	3	2	4	3	1	2	1	2	2	1	2	1	1	2	2
3000209	587	2	2	3	4	4	3	3	3	2	5	5	3	4	3	5	2	4	4	3	4	4	4	5	4	3	4	3	3	4	3	4	3	2	3	3	3	2	2	2	2	2	2	1	1	2	2	2	2
3000216	591	2	2	2	2	4	2	3	3	2	4	3	3	4	4	2	2	3	3	2	3	4	4	4	4	3	2	3	4	2	2	4	3	2	3	3	3	2	2	2	2	2	2	1	1	1	1	1	1
3100009	598	2	3	3	4	4	3	4	3	2	5	3	5	3	2	2	3	5	4	4	4	5	5	4	2	3	3	5	4	3	2	4	3	4	1	3	4	2	4	3	4	3	4	1	1	2	2	2	2
3100010	599	3	3	3	4	4	4	5	2	2	4	3	4	3	4	2	3	5	5	3	3	4	4	3	4	3	2	3	4	3	3	4	3	4	2	2	4	3	3	3	3	3	4	2	1	2	2	2	2
3100011	600	2	2	4	2	3	4	2	2	2	5	2	3	4	4	1	4	5	2	3	4	4	4	4	5	3	5	4	5	3	3	4	2	2	3	3	4	2	3	3	3	3	3	1	1	1	1	1	1
3100012	601	2	1	2	3	2	3	1	4	2	5	1	3	4	4	2	2	5	4	4	5	4	4	3	2	2	3	4	5	2	1	5	5	2	2	1	3	2	3	2	2	2	2	1	1	1	1	1	2
3200001	603	4	3	3	3	4	3	3	3	4	5	3	3	4	2	1	3	5	2	1	2	2	2	5	5	3	3	4	3	3	3	5	9	3	3	2	3	2	3	2	2	2	2	1	1	2	2	2	2
3200002	604	3	4	3	3	5	4	5	2	3	5	3	3	3	3	1	1	5	3	2	3	5	5	5	5	5	3	4	3	3	3	4	3	2	3	1	3	2	2	2	2	2	2	1	1	1	1	1	1
3200004	605	2	3	2	2	3	4	4	2	3	5	2	5	4	3	2	2	4	3	3	4	3	4	3	4	3	2	4	5	3	4	5	3	3	3	3	4	2	2	2	2	3	3	1	1	1	1	1	1
3200008	609	2	3	3	4	4	2	3	3	2	4	3	4	4	4	4	4	3	3	4	4	4	4	5	4	4	4	4	5	2	3	5	4	2	4	2	3	2	2	2	3	2	2	1	1	1	1	1	1
3300000	614	3	5	3	5	3	4	5	3	2	5	3	5	4	1	1	2	5	3	4	4	5	5	5	5	5	3	3	2	2	2	5	3	3	3	2	3	2	3	2	2	3	3	1	1	1	1	1	2
3300006	618	2	3	2	3	3	3	4	2	2	4	2	3	3	4	2	4	3	3	3	4	4	4	3	3	3	2	4	2	3	3	4	3	4	3	3	3	2	3	3	3	3	3	1	1	2	2	2	2
3300007	619	4	1	3	2	3	1	3	3	4	5	3	5	4	1	1	1	5	3	1	3	2	2	4	4	3	1	3	4	3	1	5	3	2	1	1	2	1	1	2	3	3	2	1	1	2	2	2	2
3300012	622	2	2	3	3	4	2	3	4	4	3	2	3	3	3	1	2	5	2	3	4	4	4	3	5	3	3	4	4	2	3	5	3	3	3	3	3	3	3	3	3	3	3	1	1	1	1	1	2
3300013	623	2	3	2	3	4	2	2	5	3	5	4	4	2	2	2	2	5	2	3	3	4	5	5	5	3	2	4	2	3	4	4	3	3	1	1	5	2	1	1	1	2	1	1	1	1	1	1	1
3300015	625	2	2	2	3	2	3	4	3	2	4	4	3	2	1	1	3	5	3	1	1	2	3	4	4	4	3	9	9	3	9	9	9	2	2	3	3	1	2	3	3	3	3	1	1	1	1	2	2
3400006	633	3	3	3	3	3	3	4	3	2	4	2	3	2	2	3	3	5	4	2	2	2	3	4	4	4	3	3	4	3	2	3	2	3	2	2	3	2	2	2	2	2	2	1	1	1	2	2	2
3500000	635	1	5	3	3	3	1	3	3	3	3	3	3	3	3	3	3	5	3	3	3	3	3	3	3	3	3	3	3	3	3	3	3	3	3	3	3	3	3	3	3	3	3	2	2	2	2	2	2
3500002	637	4	2	2	4	4	2	2	4	2	4	4	3	3	2	1	2	4	3	2	2	2	3	4	4	3	3	3	4	3	4	4	4	5	3	2	3	2	3	2	2	2	2	1	1	1	1	1	1
3500003	638	2	4	3	5	3	3	2	3	5	5	3	4	2	3	1	3	3	2	4	4	4	4	5	5	3	3	3	5	3	3	5	3	3	3	3	4	3	3	3	3	3	3	1	1	1	1	1	1
3500007	642	3	4	4	2	4	4	4	4	2	4	4	3	4	3	1	1	5	5	5	5	5	4	3	4	3	5	5	4	3	3	5	2	2	4	4	4	3	2	2	2	2	2	1	1	1	1	1	1
3500101	646	2	2	2	3	5	2	3	2	3	5	4	3	4	4	5	4	3	2	3	3	3	3	5	4	3	4	4	4	3	3	5	3	2	3	2	3	2	3	3	2	2	2	1	1	1	1	1	1
3500105	649	2	3	2	3	4	4	3	3	4	1	4	4	3	3	1	3	5	4	3	4	5	4	3	2	4	3	4	3	3	3	5	4	2	3	1	5	2	1	2	2	3	3	1	1	2	2	2	2
3500111	653	3	2	2	4	4	1	3	3	2	3	4	4	2	1	1	4	4	2	2	2	4	3	4	5	3	3	2	3	4	4	5	3	3	3	3	3	3	1	1	1	1	1	1	1	1	1	1	1
3500116	655	4	2	2	4	3	2	2	3	3	5	5	4	4	2	2	2	5	5	2	2	2	2	5	5	5	3	3	3	2	3	4	5	3	1	2	3	1	1	1	1	1	1	1	1	1	1	1	1
4000000	656	3	2	2	3	4	3	3	1	4	5	2	3	3	4	4	2	4	3	1	2	4	3	4	5	3	3	5	4	2	2	4	2	2	2	4	5	1	2	2	3	2	2	1	1	1	1	1	1
4000005	659	2	3	2	3	3	3	4	3	3	5	3	3	4	4	1	3	4	3	4	4	3	4	3	4	4	9	4	5	2	3	4	3	2	3	2	4	3	2	3	3	2	2	1	1	1	1	1	2
4000006	660	3	3	3	3	3	3	4	3	4	4	3	3	3	3	2	3	3	3	2	3	3	3	3	4	3	3	3	3	3	3	4	3	3	3	3	3	3	3	2	2	2	2	1	2	2	2	2	2
4000007	661	5	3	2	3	4	4	2	4	3	4	4	3	3	3	4	2	5	4	3	3	3	5	3	5	3	3	3	5	3	3	4	3	5	2	5	3	2	3	3	3	3	3	9	9	9	9	9	9
4000009	663	4	1	3	2	5	1	2	3	3	5	3	3	3	2	4	2	3	2	2	2	1	1	4	5	3	2	3	3	3	3	5	3	2	3	3	5	1	3	3	2	3	2	2	1	2	2	2	2
4000011	664	1	1	1	2	3	5	3	2	2	5	3	3	5	1	3	3	5	2	4	5	2	5	5	5	3	1	1	5	5	1	5	3	1	5	3	3	1	1	1	1	1	3	1	1	1	1	2	2
4000014	666	4	1	1	1	5	2	2	2	5	3	9	9	1	1	1	2	5	4	2	2	2	2	4	5	5	2	3	5	4	2	5	3	1	3	4	3	2	1	1	1	1	1	2	2	2	2	2	1
4000015	667	3	2	1	3	4	3	5	2	2	5	2	5	3	3	2	2	3	4	5	4	2	3	4	3	5	4	3	4	4	3	5	3	3	4	1	3	1	3	3	3	2	2	1	1	2	1	2	1
4000100	669	3	1	1	2	4	3	2	4	2	5	4	4	1	1	1	2	5	3	1	3	2	2	5	5	2	5	2	4	2	3	5	4	3	2	3	4	2	1	1	1	1	1	1	1	1	1	1	2
4000106	674	3	4	3	2	4	2	4	4	5	5	3	3	4	3	1	4	5	2	3	4	3	3	4	5	2	3	3	4	3	3	2	3	4	4	2	4	2	3	3	3	3	2	2	1	2	2	2	2
4000110	678	3	4	3	2	3	3	3	4	5	4	2	3	5	3	2	2	3	2	2	3	3	2	3	5	5	3	3	3	2	3	4	3	3	3	4	3	2	3	3	3	3	3	1	1	1	1	1	1
4000111	679	4	4	1	4	3	4	4	2	3	5	5	4	4	3	1	2	5	3	2	3	4	3	3	3	5	2	3	2	3	2	5	3	4	1	3	3	1	2	2	2	2	1	9	9	9	9	9	9
4000114	682	2	3	2	3	3	3	3	3	3	4	2	3	3	4	2	3	4	2	3	5	4	4	4	4	3	4	4	4	4	3	4	3	3	4	3	4	3	3	3	2	2	2	1	1	1	1	1	1
4000206	688	2	4	4	4	4	4	5	2	4	5	4	4	4	5	2	4	5	2	4	4	4	4	5	4	3	4	4	4	3	2	5	3	3	3	1	4	2	3	2	2	2	2	1	1	1	1	1	1
4000208	690	2	1	2	5	4	2	3	3	3	4	3	3	3	2	2	4	3	3	2	3	4	3	4	4	4	4	3	4	3	3	3	3	3	4	3	4	2	3	4	4	4	2	1	2	2	2	2	2
4000209	691	3	2	2	2	3	3	4	3	2	3	3	3	3	2	1	1	2	3	3	3	4	4	4	5	2	3	2	3	3	3	4	3	2	2	2	3	2	2	2	3	4	3	1	1	2	2	2	2
4000213	695	3	2	3	4	5	3	3	4	3	4	2	4	4	3	1	2	5	4	3	3	3	2	4	5	3	3	4	4	3	3	4	2	3	3	3	4	3	3	2	3	4	1	1	1	1	1	1	1
4000214	696	2	2	3	2	3	4	3	3	2	4	3	2	3	4	3	3	4	3	3	3	4	3	3	4	2	3	3	4	3	3	4	4	3	3	3	3	2	3	3	4	4	5	1	1	2	2	2	2
4000300	697	2	5	5	4	3	3	5	4	5	5	2	3	4	2	1	4	2	3	5	5	5	5	3	2	3	3	4	5	3	3	5	3	3	3	3	5	2	3	3	3	3	3	1	1	2	2	2	2
4000302	699	2	2	2	4	5	2	4	4	4	4	3	4	2	2	2	2	5	3	3	3	4	4	4	5	3	2	3	5	3	3	4	3	2	3	2	4	2	2	2	2	2	2	1	1	1	2	2	2
4000304	701	2	2	3	4	4	3	3	4	2	1	4	3	4	2	2	4	1	2	3	4	3	4	5	5	2	5	2	5	2	2	5	3	1	2	1	4	1	3	3	2	2	3	1	1	1	1	1	1
4000306	703	2	2	1	3	4	4	3	3	3	4	3	5	5	4	1	1	3	2	3	2	4	3	3	3	3	9	2	5	3	3	4	3	2	3	3	3	2	2	2	1	1	1	1	1	2	2	2	2
4000401	707	2	1	2	5	4	3	2	2	2	5	4	3	4	2	2	2	5	4	2	2	2	3	4	5	4	4	4	4	3	3	4	3	3	3	3	3	3	2	2	2	3	3	1	1	2	2	2	2
4000406	709	2	2	2	3	2	4	4	2	5	5	2	4	3	4	1	4	5	4	4	5	2	3	4	5	3	2	4	2	3	2	4	3	3	4	4	3	2	3	3	3	3	3	1	1	2	2	2	2
4000407	710	4	3	2	3	3	2	4	3	4	4	5	5	3	1	1	1	4	3	4	2	3	4	5	5	3	2	3	4	4	3	5	3	2	1	2	4	1	1	2	3	1	1	1	1	1	1	1	2
4000410	713	2	2	4	4	3	4	2	4	3	4	2	2	2	4	1	4	4	3	4	5	4	5	4	4	3	4	2	3	3	2	5	3	2	3	3	4	3	2	3	2	3	2	1	1	1	1	1	1
4000413	715	2	3	4	2	2	4	4	2	1	2	2	4	5	2	1	2	3	4	2	4	3	4	3	5	3	4	5	2	3	3	4	4	4	2	3	4	2	2	3	4	3	4	1	1	1	1	1	2
4000503	718	2	4	2	1	4	2	4	3	4	5	4	5	5	5	1	1	5	3	3	3	5	4	3	5	2	1	5	5	4	5	5	3	3	4	2	3	2	3	2	2	3	2	1	1	2	2	2	2
4000509	722	3	3	2	3	3	3	3	3	2	5	3	3	3	3	3	2	4	3	3	5	3	4	3	3	3	3	3	3	3	2	4	3	4	3	2	3	3	3	3	3	3	3	1	1	2	2	2	2
4000602	726	5	3	3	4	3	1	1	5	3	1	3	3	2	1	3	2	3	1	3	1	3	1	2	5	1	3	1	5	3	3	3	3	1	1	3	4	3	1	1	1	1	1	2	2	2	2	2	2
4000606	728	3	2	4	3	3	3	4	3	3	4	3	3	3	2	2	3	4	4	4	4	4	4	3	3	3	3	3	4	3	3	4	4	2	3	3	4	3	3	3	3	3	2	1	1	1	1	1	1
4000609	731	2	3	3	3	3	3	3	4	5	5	3	4	3	3	1	3	3	3	4	4	4	4	5	5	5	3	3	4	3	3	4	3	3	3	3	3	3	3	3	3	3	3	2	2	2	2	2	1
4000610	732	3	3	3	4	5	4	3	3	5	5	3	4	3	4	1	2	5	5	2	3	5	5	5	5	3	5	3	4	3	2	4	4	3	3	3	3	2	3	3	3	4	4	1	1	1	1	1	1
4000612	734	2	2	2	4	2	3	4	3	2	4	2	4	4	4	2	3	5	4	4	4	5	5	3	5	3	3	5	5	2	2	5	2	2	2	3	5	2	4	2	2	4	4	1	1	1	1	1	2
4000701	736	3	4	3	5	3	3	4	4	5	5	3	3	4	4	1	4	5	3	3	3	5	4	5	5	5	4	3	5	3	1	5	3	5	4	1	2	3	3	3	2	2	2	9	9	9	9	9	9
4000704	739	2	3	3	4	3	4	3	2	4	5	3	3	4	3	1	2	2	3	3	4	4	4	3	3	2	2	4	3	2	3	5	3	3	2	1	3	2	3	3	3	3	3	1	1	1	1	1	1
4000705	740	3	2	4	3	4	3	2	3	5	2	2	3	3	2	2	2	4	4	4	3	2	3	3	4	2	2	3	4	3	2	4	3	3	4	2	3	3	3	3	3	3	3	1	1	2	2	2	2
4000706	741	3	2	2	3	5	3	3	3	2	4	2	3	4	3	2	2	4	3	2	3	3	4	4	4	4	2	4	4	3	3	4	3	2	4	2	3	2	2	2	3	3	2	1	1	2	2	2	2
4000711	745	3	2	3	4	4	4	2	3	3	2	2	4	4	2	2	3	4	2	3	4	3	4	4	4	3	3	3	3	3	3	3	3	2	2	2	4	3	2	2	2	2	2	1	1	1	1	1	2
4000713	746	2	2	4	4	4	3	3	3	3	4	3	3	2	3	2	2	4	3	2	3	2	3	4	5	3	3	3	4	3	3	5	3	2	2	2	3	2	2	2	2	2	2	1	1	2	2	2	2
4100010	757	2	3	2	4	4	4	2	4	4	4	3	4	4	4	2	4	5	4	2	4	4	4	4	5	3	3	3	4	2	3	2	2	4	3	3	4	2	3	3	3	2	2	1	1	1	1	1	2
4100013	758	2	1	2	4	5	2	5	5	3	5	3	5	2	2	1	4	5	4	3	5	5	5	5	5	3	4	4	4	3	3	5	4	2	2	1	4	2	1	1	1	1	1	1	1	1	1	2	2
4100100	759	2	3	4	5	5	3	3	3	4	5	3	4	4	4	1	4	5	3	4	5	5	5	5	3	4	3	3	3	3	4	4	3	3	2	3	3	2	3	3	3	2	2	1	1	1	1	1	2
4100102	761	2	3	1	3	4	4	1	3	2	3	4	4	3	2	1	3	5	3	2	2	4	4	3	4	3	2	2	3	3	2	5	3	2	1	3	4	2	4	4	4	3	4	1	1	1	1	1	1
4100103	762	4	2	3	3	2	2	4	2	2	5	4	3	4	2	2	1	5	1	2	2	2	3	4	4	3	2	4	2	4	2	4	3	2	3	2	3	2	3	3	3	3	2	1	1	2	2	2	2
4100109	764	4	4	2	4	2	2	3	4	1	1	4	3	4	2	1	2	5	2	2	2	2	2	4	4	3	2	4	2	4	3	5	4	5	3	4	4	2	2	3	2	3	3	1	1	1	1	1	1
4100111	765	3	3	2	1	2	2	4	3	4	4	3	3	2	3	1	2	5	3	3	4	4	5	3	5	3	3	3	3	3	3	5	3	4	3	3	4	3	3	3	3	3	3	1	1	1	1	1	1
4100114	767	3	2	3	4	3	4	4	3	2	5	3	4	2	4	2	2	4	2	3	4	4	4	3	4	3	4	3	4	3	4	4	3	2	3	1	2	2	2	2	2	1	1	1	1	1	1	2	2
4100210	777	2	2	2	3	2	3	4	3	4	5	3	3	4	5	1	4	5	4	4	5	5	5	3	3	3	4	4	4	3	3	5	3	3	4	2	4	2	3	2	2	2	2	1	1	2	2	2	2
4100213	779	3	2	2	3	5	2	3	4	4	4	3	3	3	2	2	4	5	4	2	2	2	3	5	5	3	3	3	4	3	3	3	3	3	3	1	3	2	2	2	2	2	2	1	1	2	2	2	2
4100215	781	3	2	2	3	4	2	4	3	4	3	2	4	3	2	2	2	3	4	1	3	2	3	5	5	3	3	4	3	3	3	5	3	3	3	3	3	2	3	2	2	2	2	1	1	1	1	1	1
4300004	785	2	3	1	4	5	2	3	2	3	3	2	4	3	3	1	4	5	2	4	5	5	5	5	4	4	3	4	3	2	3	2	2	2	3	4	5	2	3	2	2	2	2	1	1	1	1	1	1
4300008	787	4	5	5	5	3	3	5	5	5	5	3	5	3	1	1	1	5	3	3	2	4	2	5	5	5	5	5	3	3	2	5	3	3	3	4	2	2	2	2	3	2	2	1	1	1	1	1	1
4300010	789	2	2	1	3	5	3	1	3	5	3	3	5	3	3	1	3	5	2	3	3	4	5	5	5	3	3	4	3	4	3	5	3	3	4	1	3	2	2	3	4	4	3	1	1	1	1	1	2
4300013	790	3	2	1	3	2	2	3	3	2	4	3	3	2	3	1	2	5	3	1	3	3	4	5	5	3	3	3	3	3	4	3	2	3	3	4	4	2	2	2	2	1	1	1	1	2	2	2	2
4300103	792	3	2	4	4	4	4	4	3	4	5	2	3	4	2	2	2	5	4	2	3	4	4	5	5	4	3	4	3	2	2	4	2	3	2	3	2	2	2	2	3	3	3	1	1	1	1	1	2
4300105	794	2	3	2	2	3	2	2	3	5	5	3	1	4	3	3	4	5	2	3	5	5	5	5	5	1	3	2	3	3	2	5	3	4	4	2	5	2	3	3	3	3	3	1	1	2	2	2	2
4300108	796	2	2	3	3	3	3	3	3	4	5	3	3	3	1	1	2	5	2	4	5	5	4	3	5	3	3	4	5	3	2	5	3	1	3	1	3	2	2	2	2	2	2	1	1	1	1	1	1
4300113	799	3	2	3	4	4	3	4	3	4	4	3	3	3	3	2	3	4	4	4	3	4	4	4	5	4	3	3	4	3	3	4	4	3	2	3	3	3	2	3	3	3	3	1	1	1	1	1	1
4300114	800	2	2	3	3	5	2	4	4	5	5	3	5	4	1	1	3	2	3	3	3	3	4	5	5	5	5	2	5	2	2	3	3	3	3	3	3	3	3	3	3	3	3	1	1	1	1	1	2
4400004	804	4	2	2	3	4	3	3	4	2	4	4	4	3	2	2	4	3	2	2	3	2	4	4	4	4	3	4	4	3	3	3	3	3	3	3	3	3	3	3	3	3	3	1	1	2	2	2	2
4400010	807	9	3	3	4	4	3	3	3	3	5	4	4	3	3	2	3	5	3	3	4	4	4	4	4	3	3	4	4	3	3	5	4	3	3	3	3	2	3	2	2	2	2	1	1	2	2	2	2
4400013	808	2	3	2	3	3	3	4	3	4	4	2	2	4	3	1	4	4	4	4	4	4	4	3	4	4	3	4	4	3	3	4	3	3	3	3	3	3	2	2	2	3	3	1	1	1	1	1	1
4400112	815	2	1	2	4	5	2	1	3	4	5	3	4	4	4	2	2	5	4	2	3	4	4	2	3	2	2	2	4	3	2	2	2	2	4	4	4	2	3	3	3	2	2	1	1	2	2	2	2
4400116	819	2	2	3	3	4	4	3	2	3	4	4	3	4	4	3	2	3	4	3	3	3	3	4	4	3	3	3	4	3	3	4	2	3	3	3	3	2	3	3	3	3	4	1	1	1	1	1	2
4500001	821	2	2	3	4	4	3	4	4	1	4	2	3	3	1	2	3	5	4	2	2	5	5	4	3	5	5	4	5	2	3	4	2	2	4	3	4	2	2	1	1	2	3	1	1	1	2	2	2
4500002	822	4	4	2	3	3	4	2	2	4	1	2	2	4	4	2	3	1	2	3	4	4	4	3	3	4	3	2	3	2	2	4	3	2	2	3	2	2	3	4	4	4	4	1	1	2	2	2	2
4500008	827	2	2	3	2	2	2	4	1	3	4	3	5	3	4	2	4	2	2	4	3	3	2	4	3	2	3	3	3	2	2	5	3	2	3	1	3	2	3	3	3	3	3	1	1	1	2	2	1
4500013	831	3	2	1	3	4	3	2	4	2	5	4	4	3	3	2	2	5	2	3	3	5	3	5	5	3	3	4	4	3	3	4	2	3	4	2	3	2	3	3	3	3	3	1	1	2	2	2	2
4600006	837	5	2	2	5	5	5	1	5	5	3	5	5	3	1	1	1	3	3	1	1	5	5	5	5	5	5	1	1	3	3	1	3	9	1	1	3	2	9	3	3	3	5	2	2	2	2	2	2
4600007	838	5	3	1	3	5	3	5	3	5	5	5	3	5	1	1	1	1	1	1	1	1	1	5	5	3	3	1	3	3	1	5	3	3	1	1	3	1	3	3	3	3	3	1	1	1	1	1	1
4600101	841	2	3	3	4	3	4	4	3	2	4	3	3	3	3	2	3	3	3	4	4	4	4	3	3	3	3	4	5	3	3	5	3	3	3	2	3	2	3	3	3	3	3	1	1	1	1	1	2
4600108	847	3	3	3	3	4	3	4	3	4	4	3	3	3	4	2	3	3	3	3	3	3	3	3	4	3	3	3	4	3	3	4	4	3	4	2	3	3	3	3	3	2	2	1	1	1	1	2	2
4700003	854	3	2	3	3	3	4	2	4	3	3	3	3	4	4	1	2	2	3	3	3	4	3	4	4	4	4	3	3	3	2	5	3	2	3	3	4	2	3	3	3	3	3	1	1	1	1	1	1
4700006	856	2	2	2	3	4	2	2	4	4	1	3	3	3	2	1	3	3	2	3	3	3	3	4	5	3	3	3	3	3	2	5	5	4	2	2	4	2	3	2	4	3	3	1	1	1	1	1	1
4700009	858	2	2	3	3	2	4	3	2	2	3	3	3	4	2	1	2	3	2	2	4	4	4	3	3	3	3	4	4	3	3	4	3	2	3	3	3	2	2	2	2	3	2	1	1	1	1	1	1
5000000	859	1	3	2	3	4	2	4	3	3	4	3	4	3	3	1	2	2	2	3	3	5	4	5	5	2	3	3	3	3	2	5	3	2	3	2	3	1	2	2	2	2	2	1	1	2	2	2	2
5000101	870	2	3	3	4	4	4	4	4	5	5	3	3	2	2	1	3	5	4	3	3	4	4	5	5	3	3	2	5	2	2	5	4	4	3	1	3	2	4	4	4	3	4	1	1	2	2	2	2
5000105	873	2	3	3	3	3	3	3	2	2	3	3	3	4	2	2	3	2	3	3	4	4	4	5	5	3	3	4	3	3	3	4	3	3	2	2	3	2	3	3	2	2	2	1	1	2	2	2	2
5000106	874	3	4	3	4	4	3	4	3	4	4	3	3	3	3	1	3	5	3	3	3	3	3	3	5	3	3	2	5	3	3	5	3	3	3	2	3	2	3	3	3	2	2	1	1	1	1	1	1
5000204	880	2	2	3	4	4	3	2	3	5	5	4	5	2	2	1	1	5	4	2	3	4	4	3	3	4	4	3	3	2	3	5	4	2	1	1	4	1	2	1	1	2	3	1	1	2	2	2	2
5000206	882	2	4	9	2	4	4	5	2	2	5	3	3	3	3	1	3	4	5	3	3	4	5	3	5	4	5	4	3	2	3	5	4	3	2	2	3	5	2	3	3	3	3	1	1	1	2	2	2
5000207	883	3	2	4	1	4	4	5	3	4	5	2	3	2	3	1	3	5	1	3	4	4	4	3	5	3	2	4	4	3	3	5	2	3	3	4	3	2	3	2	2	2	2	9	9	9	9	9	9
5000212	888	2	2	2	4	4	2	2	4	5	4	4	4	3	2	1	4	5	2	4	4	4	4	5	5	3	5	2	3	3	5	5	3	3	3	3	3	3	3	3	3	3	3	1	1	1	1	1	1
5000310	896	3	4	2	3	4	4	5	4	1	5	4	2	4	1	3	3	4	4	2	4	5	5	4	5	3	3	4	3	4	1	5	3	2	3	3	3	1	2	2	2	2	3	1	1	2	2	2	2
5000316	900	2	3	3	3	4	4	4	2	2	4	4	3	4	4	2	3	3	3	2	4	4	4	3	3	4	4	4	5	3	2	4	2	4	3	2	3	2	3	3	3	3	3	1	1	2	2	2	2
5000401	901	1	1	4	2	3	3	5	2	4	5	3	3	3	4	2	2	1	4	3	2	5	5	5	5	5	4	2	3	4	4	5	4	5	3	3	5	1	2	1	3	2	1	1	1	1	1	2	2
5000403	903	3	3	3	4	5	3	4	5	5	5	4	3	4	3	3	3	5	3	3	3	3	3	4	4	4	3	3	3	3	3	3	3	3	3	3	3	3	4	3	2	3	3	1	1	1	1	1	1
5000513	920	3	2	1	1	5	1	1	4	3	5	4	3	2	2	1	4	5	4	3	2	4	2	5	4	2	1	4	5	4	3	4	3	1	2	5	3	1	1	2	2	1	3	1	2	2	2	2	2
5000603	922	3	2	2	3	3	5	4	4	3	4	3	2	4	4	3	4	3	4	2	3	2	3	4	2	2	4	4	4	4	3	4	3	4	3	2	2	2	2	2	2	2	2	1	1	2	2	2	2
5000605	924	1	2	3	5	5	5	3	2	5	5	4	3	4	5	1	3	3	3	3	2	5	5	3	4	3	4	3	5	2	3	4	2	2	3	1	3	1	3	3	3	3	3	1	1	1	1	1	1
5000611	928	3	2	3	3	4	3	3	3	5	4	3	3	3	2	3	2	3	3	2	2	2	2	3	4	5	3	3	4	3	4	3	3	3	3	3	3	3	3	3	3	3	3	1	1	2	2	2	2
5000615	931	3	2	2	3	4	3	4	3	3	5	4	3	4	2	1	3	5	3	3	4	4	4	5	5	4	2	4	4	4	3	5	4	2	3	1	5	2	2	1	1	2	1	1	1	1	1	1	1
5000616	932	2	2	3	4	3	4	1	3	1	5	2	2	3	2	1	4	3	3	4	4	4	4	4	5	5	3	4	3	4	3	5	2	2	3	1	5	1	3	2	2	3	2	1	1	1	1	1	1
5000700	933	2	2	3	4	5	2	2	2	1	5	3	2	2	4	1	2	3	4	2	4	3	5	3	2	1	2	3	5	2	3	4	3	4	3	2	4	1	3	3	2	3	3	1	1	1	1	1	2
5000704	936	2	3	3	3	3	2	3	3	4	5	3	3	3	2	3	4	5	3	2	3	3	4	4	5	5	9	3	3	3	3	4	3	3	3	2	3	2	3	2	3	3	3	1	1	1	2	2	2
5000705	937	2	2	2	3	5	4	4	3	4	2	2	3	2	2	3	3	4	2	2	3	3	4	5	5	4	3	4	4	4	4	3	3	2	4	3	4	2	2	2	2	3	3	1	1	1	1	2	2
5000709	939	4	2	2	3	5	3	3	2	3	5	3	4	2	3	1	3	5	3	1	2	2	3	3	4	1	5	3	3	3	5	5	5	1	1	1	3	1	1	1	1	1	1	1	1	1	1	2	2
5000804	943	4	2	2	4	4	3	2	4	4	4	3	5	4	2	1	4	4	2	2	2	4	4	5	5	3	4	2	3	3	2	5	4	4	3	4	4	2	2	4	4	3	4	1	1	2	2	2	2
5000810	947	2	2	4	2	2	3	2	4	4	5	4	3	3	1	3	3	5	2	2	4	4	5	4	4	3	4	2	4	4	3	4	4	2	3	2	4	3	1	2	3	3	3	1	1	1	1	1	1
5000900	952	2	3	3	3	4	4	4	2	1	5	1	3	3	4	1	3	5	3	3	4	4	5	5	3	3	5	2	3	5	3	5	3	3	3	1	3	2	3	3	3	3	4	1	1	2	2	2	2
5000907	956	3	3	3	4	4	2	4	3	3	5	3	3	3	3	2	3	5	4	2	3	4	4	5	5	4	3	3	4	3	3	4	3	2	3	2	3	3	3	3	3	3	3	1	1	1	1	1	1
5000909	957	2	2	2	4	3	2	4	3	2	4	4	5	2	2	1	2	4	2	3	3	2	3	4	5	2	2	3	2	2	4	5	3	4	3	3	3	2	1	1	1	1	3	1	1	2	2	2	2
5000912	959	5	1	5	3	4	3	2	3	2	5	3	3	5	3	2	3	4	3	3	4	3	4	3	5	3	3	3	5	3	3	5	3	2	4	3	5	2	2	2	2	2	2	1	1	1	1	1	2
5100000	960	3	4	3	4	4	2	4	4	4	4	3	4	3	3	4	4	4	4	2	2	2	3	4	4	4	4	3	4	2	3	4	4	2	2	2	3	2	2	2	2	2	2	1	1	1	1	1	1
5100002	962	3	2	3	2	3	3	4	3	4	5	3	3	3	3	3	2	4	3	2	2	3	3	3	4	3	3	4	4	3	3	4	3	3	3	3	4	2	2	3	3	4	4	1	1	1	1	1	1
5100003	963	2	2	3	4	5	4	3	4	2	5	4	5	3	1	1	2	5	3	1	1	1	2	5	5	3	3	3	4	2	3	3	3	2	3	3	2	3	2	2	2	2	2	1	1	1	1	2	2
5100005	965	3	4	3	5	4	2	1	3	3	5	4	3	4	4	1	3	5	2	4	5	2	4	5	5	3	9	3	4	3	2	5	4	2	3	1	3	2	3	2	2	2	2	1	1	1	1	1	2
5100008	968	3	2	4	3	3	2	2	3	4	4	4	3	3	1	2	5	2	3	3	3	4	3	3	4	4	3	4	4	2	3	3	3	1	3	3	4	3	3	3	2	2	1	1	2	1	1	1	1
5100009	969	3	3	3	3	2	3	3	3	5	5	3	4	3	2	4	3	5	3	3	3	3	3	3	3	5	3	2	4	4	2	4	4	4	3	2	3	2	3	2	3	2	2	1	2	2	2	2	2
5100011	970	3	2	2	4	4	3	3	3	2	4	3	3	3	1	2	3	1	2	1	1	2	2	5	4	3	3	3	4	3	3	4	5	2	1	3	3	2	2	2	2	3	2	1	1	1	1	1	2
5100105	975	3	4	4	2	5	2	2	4	3	4	3	3	4	1	1	2	4	3	3	3	3	3	4	3	5	3	3	3	3	2	4	3	3	2	4	4	3	2	2	4	3	4	1	1	1	1	1	1
5100202	982	2	3	2	4	5	4	4	1	3	5	3	5	4	5	1	4	5	3	5	5	4	5	2	4	4	5	4	3	3	4	4	3	2	3	3	3	2	1	2	2	1	1	1	1	2	2	2	2
5100203	983	2	2	2	5	3	1	2	2	2	3	2	4	3	1	1	1	5	1	2	1	1	1	3	5	1	2	1	4	3	5	5	5	5	5	3	5	1	1	3	2	5	1	1	1	2	2	2	2
5100206	986	2	2	2	4	4	4	3	3	3	5	4	5	3	4	1	2	5	2	2	4	5	4	3	4	2	2	5	4	3	3	4	2	3	3	2	3	2	3	2	2	3	2	1	1	1	1	1	1
5100214	992	2	3	2	4	4	4	4	3	4	4	3	4	3	2	2	4	4	3	4	4	4	4	5	5	3	3	3	3	2	3	4	4	3	2	2	4	2	2	2	3	2	2	1	1	1	1	1	1
5100216	994	3	2	3	4	4	3	4	3	5	5	3	4	3	1	1	2	5	3	3	2	3	3	5	4	3	3	3	5	3	3	5	3	3	3	2	3	2	2	3	3	3	2	1	1	1	1	1	2
5100301	996	3	4	2	4	5	2	2	2	5	2	2	4	2	2	2	2	5	4	1	2	3	2	4	5	3	5	4	4	2	3	2	3	2	3	4	4	2	3	2	2	2	2	1	1	1	1	2	2
5100311	1004	3	2	2	4	4	3	4	4	3	4	4	4	2	2	1	2	3	4	3	4	4	4	4	5	4	3	3	4	2	3	3	3	4	3	3	4	2	2	2	2	2	2	1	1	1	2	2	2
5200001	1007	4	2	2	5	5	2	3	3	4	5	4	4	4	1	1	4	5	3	2	2	5	2	5	5	3	5	4	5	3	5	3	4	2	3	2	5	2	2	2	3	3	2	1	1	1	1	1	2
5200003	1008	4	2	2	3	4	4	3	4	3	4	3	4	4	2	1	3	5	3	2	4	4	2	5	4	4	4	4	3	3	4	5	2	3	1	4	5	2	2	2	3	3	2	1	1	2	2	2	2
5200007	1012	3	4	3	4	4	4	3	4	3	3	3	3	3	3	2	3	3	3	4	4	3	3	4	4	3	3	3	4	3	3	4	3	3	3	3	4	3	3	3	3	3	3	1	1	1	1	2	2
5200010	1015	3	2	1	4	4	2	5	2	4	4	2	3	4	2	1	3	3	2	4	3	5	5	3	3	3	4	2	4	4	2	5	1	2	2	2	3	2	1	1	2	3	2	1	1	2	2	2	2
5200108	1026	1	2	3	3	3	4	3	3	3	5	3	3	3	3	3	2	4	4	3	3	5	5	3	3	3	2	3	3	3	3	5	3	3	3	3	3	2	1	2	2	2	2	1	1	2	2	2	2
5200201	1031	3	2	3	4	2	3	3	2	4	3	3	5	9	2	2	2	4	3	2	2	2	3	4	4	4	4	3	3	4	3	4	3	2	3	3	4	2	3	3	2	2	3	1	1	1	1	1	1
5200208	1035	2	2	3	4	3	2	2	2	2	4	2	3	4	3	2	3	5	2	3	3	4	4	4	4	3	2	3	3	3	3	4	3	2	2	2	3	2	2	3	3	3	3	1	1	2	2	2	1
5200211	1037	2	2	2	2	4	3	4	3	2	4	3	3	2	3	3	4	4	2	3	4	4	4	4	4	4	4	4	3	4	3	4	4	3	3	1	4	2	2	3	3	2	2	1	1	2	2	2	2
5200300	1041	3	2	2	4	4	3	2	4	4	4	3	3	2	2	1	3	5	4	2	3	3	3	4	5	4	3	3	4	3	3	5	3	3	3	3	3	2	2	2	2	3	3	1	1	1	1	1	1
5200301	1042	2	3	4	2	3	2	4	3	4	3	4	2	4	2	3	2	5	2	2	3	4	3	4	5	3	4	3	2	3	2	4	4	2	2	4	4	2	2	2	2	2	1	1	1	1	1	1	2
5200303	1043	3	2	4	3	4	2	3	4	2	4	4	4	3	3	4	2	4	3	2	2	2	2	4	4	2	2	3	2	3	4	4	4	3	3	2	4	3	2	2	2	2	2	1	1	1	1	1	1
5200307	1046	2	4	2	4	4	3	3	3	4	4	4	4	4	3	1	1	4	3	2	2	2	4	5	5	3	3	3	3	3	3	4	2	3	3	3	3	3	3	3	3	3	3	1	1	1	1	1	1
5200312	1049	3	2	3	3	4	2	3	3	4	5	3	4	4	1	1	3	5	3	3	5	5	5	5	5	3	5	3	3	3	3	5	3	3	2	1	3	2	3	2	1	1	1	1	1	2	2	2	2
5400002	1052	2	3	3	3	2	3	4	3	4	5	4	3	4	3	1	4	4	4	3	4	4	4	4	4	3	3	3	3	2	3	4	3	3	3	2	3	2	3	3	3	3	3	1	1	1	2	2	2
5400003	1053	2	2	3	3	3	3	3	3	2	3	2	3	3	2	1	4	3	3	3	3	4	3	3	3	2	3	2	5	3	3	4	3	3	2	3	4	2	3	2	3	3	3	1	1	2	2	2	2
5400007	1057	3	2	4	4	5	2	4	5	2	5	3	3	2	2	1	3	2	2	4	5	4	5	5	5	3	3	3	4	3	3	5	3	2	3	3	3	1	3	3	3	3	3	1	1	2	2	2	2
5400009	1059	2	3	4	3	4	2	3	4	4	1	2	3	3	2	3	4	4	3	3	4	3	4	4	5	3	3	3	4	3	2	5	4	3	4	1	3	2	2	2	2	2	3	1	1	1	1	1	1
5400010	1060	1	3	3	4	4	5	5	2	5	5	2	3	5	5	1	5	4	5	5	5	5	5	4	5	5	5	4	5	3	3	5	3	3	3	3	3	2	3	2	3	3	3	2	1	2	2	2	2
5500000	1063	2	4	5	3	4	4	1	1	5	5	3	2	4	2	1	4	4	3	2	3	4	3	5	5	3	4	5	4	3	1	5	2	3	4	3	5	1	2	2	2	4	4	1	1	1	1	1	1
5500001	1064	3	3	3	3	3	3	3	3	3	3	3	3	3	3	3	3	3	3	3	3	2	3	3	3	3	3	3	3	3	3	5	3	3	3	3	3	3	3	3	3	3	3	9	9	9	9	9	9
5500002	1065	3	3	4	3	4	3	4	3	3	4	3	4	3	3	1	2	4	2	2	3	5	4	5	5	3	3	3	3	3	3	4	4	3	1	3	3	3	2	3	3	2	2	1	1	1	1	1	1
5500003	1066	3	1	3	3	3	3	4	3	3	5	3	3	4	2	1	2	5	3	3	3	3	3	5	3	3	3	2	3	3	3	3	3	2	2	1	3	3	1	2	2	2	2	1	1	1	1	1	1
5500004	1067	2	2	2	2	3	3	4	2	3	5	3	3	4	4	1	3	4	4	4	4	4	4	4	4	3	4	3	4	3	3	5	3	3	3	2	3	2	3	3	3	3	3	1	1	1	1	1	1
5500005	1068	4	3	2	4	5	3	4	4	5	5	2	4	4	2	1	5	5	4	2	4	5	5	5	5	3	4	4	4	2	3	5	3	4	3	2	3	2	3	2	4	4	4	1	1	2	2	2	2
5500006	1069	3	4	3	5	3	4	3	3	4	5	3	3	2	4	1	3	5	4	3	3	2	3	2	5	2	9	4	5	3	3	5	3	3	5	3	4	3	3	3	3	3	3	1	1	1	1	1	2
5500008	1071	2	2	2	3	4	3	3	3	2	3	3	4	3	2	2	1	4	3	2	4	4	4	5	5	2	3	3	3	3	3	4	3	3	3	5	3	1	2	2	2	2	2	1	1	1	1	1	1
5500106	1079	4	2	1	2	4	2	2	2	2	5	2	2	4	2	3	5	5	2	1	2	2	1	5	4	1	3	4	5	4	3	2	2	4	3	3	2	3	1	1	4	5	5	1	1	2	2	2	2
5500110	1081	1	1	2	3	4	2	1	4	1	5	2	2	2	2	2	2	5	2	2	2	5	5	5	4	4	3	2	3	2	2	4	3	2	3	2	4	2	2	2	2	2	2	1	1	1	1	1	2
5500111	1082	4	2	1	4	4	3	3	4	2	5	4	5	3	2	1	2	5	3	4	5	5	5	5	5	3	2	4	3	4	3	5	9	9	3	2	4	2	2	3	2	3	3	1	1	1	1	1	1
5600000	1084	2	2	3	3	5	3	4	3	3	5	3	3	3	3	1	3	3	4	3	4	2	4	4	5	5	4	3	4	4	4	5	3	3	2	1	3	2	2	2	2	2	1	1	1	2	2	2	2
5600005	1089	2	3	4	5	3	4	4	5	5	5	2	3	2	2	1	3	5	3	5	5	5	5	3	5	5	3	2	5	2	3	4	3	2	2	2	3	2	2	2	2	2	2	1	1	1	1	1	1
5600007	1091	1	1	1	3	4	3	2	2	2	5	2	5	4	2	1	2	1	4	4	5	5	5	4	5	2	2	5	5	2	2	5	3	3	3	1	3	1	2	2	2	2	2	1	1	1	1	2	2
5600010	1094	2	2	5	5	5	3	4	2	4	5	3	2	4	3	3	1	5	4	3	4	1	4	4	5	2	2	4	2	2	5	4	5	2	1	1	4	1	2	2	3	2	2	1	1	2	2	2	2
6000001	1097	3	3	4	4	5	3	2	4	5	5	4	5	3	2	5	2	5	4	2	2	2	4	5	4	3	4	3	4	3	2	4	4	4	3	5	3	1	3	2	4	2	2	9	9	9	9	9	9
6000003	1098	2	2	2	4	5	4	5	1	1	5	3	3	2	4	1	1	5	3	2	4	3	4	4	5	5	3	3	5	3	4	3	4	2	4	1	3	3	2	3	2	3	2	1	9	2	2	2	2
6000004	1099	4	4	5	5	5	4	3	5	5	4	3	3	3	3	2	1	4	3	1	1	1	1	3	4	1	9	3	5	5	3	5	3	4	3	4	5	1	3	3	3	3	3	2	2	2	2	2	2
6000006	1101	3	2	2	4	4	3	4	4	2	4	2	3	2	2	2	2	4	3	3	3	3	4	4	4	4	3	3	5	3	3	4	3	4	2	2	3	2	3	2	2	3	2	1	1	1	1	2	2
6000007	1102	3	2	2	3	4	2	4	4	2	5	4	4	3	4	5	3	2	3	1	2	5	3	5	3	3	5	3	4	3	3	5	3	1	3	3	4	2	2	2	3	2	2	9	9	9	9	9	9
6000103	1104	2	2	2	2	2	3	4	3	1	3	2	3	2	4	2	2	5	3	3	4	5	4	2	4	1	2	3	5	3	4	4	3	3	3	2	3	2	2	2	2	2	2	1	1	1	1	1	2
6000200	1109	3	2	2	4	4	4	4	3	2	4	3	3	2	2	2	3	4	2	3	3	3	3	3	2	3	3	3	3	3	3	4	3	4	2	2	3	2	2	3	2	3	2	1	1	1	1	2	2
6000202	1111	3	5	3	3	5	2	5	3	5	4	5	5	3	2	2	3	4	3	2	2	3	4	5	4	3	3	4	4	5	4	4	3	4	3	2	3	2	4	3	3	4	2	1	1	1	1	1	1
6000204	1113	5	3	3	3	3	3	3	3	3	3	3	3	3	3	3	3	3	3	3	3	3	3	3	3	3	3	3	3	3	3	3	3	3	3	3	3	3	3	3	3	3	3	2	2	2	2	2	2
6000209	1116	3	4	2	3	4	3	4	3	5	5	3	3	3	3	3	3	5	3	3	3	2	3	3	3	3	3	3	4	4	4	4	3	3	3	3	3	3	3	3	3	3	3	1	1	1	1	1	1
6000307	1124	4	3	2	3	4	2	2	4	3	4	3	3	3	2	1	2	4	4	4	3	4	4	4	4	3	2	3	2	3	3	5	3	2	3	3	4	2	2	2	2	2	2	1	1	1	1	1	1
6200006	1131	3	2	2	3	4	4	2	3	2	5	4	4	2	1	1	2	5	3	1	2	4	4	5	5	4	3	5	3	3	4	4	3	2	3	3	4	3	1	2	2	2	1	1	1	1	1	1	1
6200009	1133	5	4	2	3	4	3	3	3	2	4	4	3	2	2	1	2	5	2	3	2	3	4	3	4	3	2	2	4	3	1	5	3	1	4	3	2	1	2	2	2	2	2	1	1	1	1	1	1
6200011	1135	2	2	2	3	3	3	3	3	4	5	3	4	4	3	1	3	4	3	3	3	4	3	3	4	3	3	4	4	3	3	4	3	2	2	1	3	1	3	3	3	2	2	1	1	2	2	2	2
6400002	1140	3	3	3	5	3	3	5	3	3	5	3	3	3	3	2	2	5	3	3	2	2	2	4	5	3	3	3	3	2	3	5	3	3	3	4	3	2	3	3	3	3	3	1	1	1	1	2	2
6400004	1141	4	2	2	2	5	2	3	5	4	5	2	5	3	3	1	1	1	2	2	2	1	2	5	3	4	3	2	3	4	3	3	4	2	1	1	5	1	1	5	5	5	5	1	1	1	1	1	1
6400012	1145	3	1	1	2	5	2	3	4	2	5	4	5	3	1	1	2	3	2	1	3	4	4	5	5	3	5	3	4	3	3	5	3	2	2	3	3	1	1	1	1	1	1	1	1	2	2	2	2
6400015	1147	3	2	2	4	4	4	3	3	1	4	3	3	3	4	1	3	3	3	2	2	4	4	4	5	3	4	4	4	3	3	4	3	3	3	3	4	2	3	3	2	2	2	1	1	2	2	2	2
6400101	1148	3	2	2	3	3	3	3	3	4	4	4	4	3	2	2	3	3	3	3	3	3	3	3	3	3	3	3	3	3	2	3	3	2	3	3	4	3	3	2	2	2	2	1	1	1	1	1	2
6400104	1151	5	1	4	3	3	3	3	3	1	5	3	3	4	1	2	1	3	3	2	2	3	3	4	5	4	3	3	3	3	3	4	3	3	3	3	3	3	2	3	4	4	5	1	1	1	1	1	1
6400105	1152	4	2	3	5	4	2	4	2	4	5	3	4	4	2	1	1	4	3	2	2	3	3	5	5	4	3	4	3	3	3	4	4	4	3	2	3	2	1	3	2	2	2	1	1	1	1	1	2
6400106	1153	3	4	3	3	4	3	5	4	4	5	3	3	3	3	1	3	3	2	3	4	5	5	3	2	4	4	3	5	2	3	5	3	4	4	2	5	1	3	3	2	2	2	1	1	1	1	1	1
6400109	1155	1	2	2	3	4	5	4	1	5	3	4	3	5	5	1	5	4	1	5	9	5	2	5	1	5	3	3	5	3	2	5	3	1	3	1	3	1	3	3	4	3	4	9	1	9	9	9	9
6400110	1156	2	2	2	2	4	2	4	4	2	4	2	4	4	4	2	3	4	2	2	3	4	4	4	4	4	2	3	4	4	3	4	3	2	2	2	4	2	2	2	2	3	2	1	1	2	2	2	2
6400111	1157	3	2	2	4	4	3	3	4	4	5	4	4	4	3	1	2	2	2	2	2	3	2	4	4	2	3	3	4	4	3	4	3	3	3	2	4	2	2	2	3	3	2	1	1	2	2	2	2
6400202	1159	2	2	3	4	3	3	2	3	3	3	3	3	1	3	1	2	3	4	1	1	2	3	3	4	3	3	4	3	3	3	5	5	3	3	3	4	2	3	2	2	2	3	1	1	1	1	1	1
6400204	1161	4	2	3	4	4	3	4	3	4	4	2	4	4	1	2	3	2	2	3	2	2	2	4	4	4	3	2	3	2	3	4	4	2	3	2	3	3	3	2	2	2	2	1	1	1	1	1	1
6400208	1165	3	4	2	5	5	2	4	3	4	3	2	2	4	3	1	1	5	5	5	4	4	4	3	4	3	3	4	3	3	3	4	4	3	3	3	4	3	3	4	3	3	3	9	9	9	9	9	9
6400213	1168	3	3	4	3	3	4	4	3	4	4	3	3	4	2	1	3	4	3	3	4	2	3	3	3	4	3	3	4	3	3	4	3	3	3	2	4	2	3	2	3	3	3	1	1	2	2	2	2
6600001	1171	4	2	4	4	5	2	1	4	5	2	4	4	4	1	3	1	5	2	1	1	4	2	5	5	3	4	4	4	2	2	4	3	4	2	5	3	2	1	3	3	2	2	1	1	2	2	2	2
6600007	1174	4	3	3	4	4	3	4	4	5	4	3	4	3	1	1	2	5	3	2	2	3	3	5	5	3	4	3	3	4	2	4	3	2	3	1	3	3	2	2	2	2	2	1	1	1	1	1	2
6600011	1177	3	2	2	2	3	3	4	3	2	5	2	3	3	2	1	2	3	2	3	3	3	3	4	5	3	3	4	4	3	2	4	3	2	2	3	4	3	2	3	4	4	3	1	1	1	1	1	2
6600015	1180	9	9	9	9	9	9	9	9	9	9	9	9	9	9	9	9	9	9	9	9	9	9	9	9	9	9	9	9	9	9	9	9	2	2	2	3	2	1	2	2	2	2	1	1	1	2	2	2
7000009	1186	2	4	3	2	4	2	3	4	5	2	3	2	4	1	1	2	5	2	4	4	5	4	4	2	4	2	1	1	4	1	4	5	1	1	3	3	3	1	1	1	1	1	1	1	1	1	1	1
7000012	1188	4	4	3	3	4	3	3	4	4	3	4	4	3	2	2	3	4	4	3	3	4	4	4	4	4	3	4	3	3	3	4	3	2	2	2	3	2	2	2	2	3	2	1	1	1	1	2	2
7000103	1190	3	3	2	3	4	3	3	3	3	3	3	3	3	2	3	2	5	3	3	3	3	3	3	3	4	3	3	3	3	3	4	3	3	3	3	3	2	3	3	3	3	3	1	1	2	2	2	2
7000106	1192	2	3	3	3	2	3	3	3	3	4	3	3	3	3	1	2	4	3	3	4	3	4	3	4	3	3	3	4	3	3	4	3	3	3	3	3	2	3	3	2	3	3	1	1	1	1	1	1
7000108	1193	3	3	2	3	3	2	2	4	2	4	2	4	4	2	1	4	5	1	2	2	3	5	3	5	4	3	4	5	2	3	4	3	3	2	2	2	2	2	1	1	2	2	1	1	1	1	1	2
7000113	1197	2	2	3	4	4	4	2	4	4	2	2	4	4	2	2	2	5	2	1	3	4	5	4	5	3	3	4	2	3	4	5	3	2	3	3	4	2	2	2	2	2	2	1	1	2	2	2	2
7100001	1199	2	3	3	4	5	3	3	4	4	3	4	4	4	1	1	3	4	4	4	4	3	3	2	2	5	5	3	3	3	3	5	3	5	3	2	3	2	3	3	3	3	3	1	1	1	1	2	2
7100005	1203	2	4	2	3	4	3	3	3	5	4	3	3	4	4	2	2	4	3	3	2	5	5	4	4	3	4	2	5	2	3	4	3	2	3	2	3	1	3	2	3	2	3	1	1	2	2	2	2
7100006	1204	3	3	2	3	5	2	3	4	4	4	3	4	4	2	2	2	2	2	2	2	2	3	4	4	3	3	4	5	3	3	4	3	2	4	3	3	2	2	2	2	2	2	1	1	1	1	2	2
7100010	1206	2	3	3	3	3	4	2	3	4	2	2	4	2	2	1	4	5	2	2	4	5	4	5	4	2	3	4	4	3	2	3	2	2	4	2	4	2	2	2	3	3	2	1	1	1	1	1	2
7100103	1210	3	2	2	3	4	4	2	3	4	4	2	3	3	3	3	3	5	4	3	4	3	3	4	4	3	4	3	3	3	3	3	3	3	3	3	3	2	2	2	2	2	2	1	1	2	2	2	2
7100104	1211	2	2	2	3	3	4	4	3	5	5	2	3	4	3	3	4	2	3	3	4	3	5	3	3	4	5	2	4	2	2	5	3	3	3	2	3	2	3	3	3	2	2	1	1	1	1	1	1
7100105	1212	3	3	2	3	3	2	3	3	2	4	3	3	3	2	1	3	5	3	2	2	4	4	3	4	3	4	2	4	3	3	4	3	2	2	3	3	2	2	2	2	2	2	1	1	1	1	2	2
7100108	1215	2	2	3	3	5	2	3	4	2	4	2	5	1	3	3	3	5	2	2	3	5	5	5	5	5	4	4	3	4	4	5	4	3	4	3	4	3	2	2	2	2	2	1	2	2	2	2	2
7100109	1216	3	2	3	5	4	4	3	3	5	1	1	3	3	3	1	1	3	3	3	3	3	3	4	2	3	4	3	5	3	3	5	5	5	3	3	4	2	1	1	3	3	3	1	2	2	2	2	2
7200004	1221	3	3	4	3	3	3	3	4	4	5	3	4	4	2	2	3	4	3	3	3	3	3	5	4	3	5	3	4	3	4	5	3	3	3	3	4	2	3	2	2	3	3	1	1	1	1	1	1
8000000	1228	1	2	3	1	1	4	3	3	3	5	3	3	3	4	1	2	1	3	4	4	4	4	4	3	2	2	3	5	3	2	4	3	3	2	3	3	2	3	3	3	3	3	1	1	2	2	2	2
8000003	1231	1	1	3	3	3	4	4	3	5	5	4	3	2	3	1	1	5	5	5	5	5	5	4	4	4	4	4	5	2	3	5	3	1	4	1	3	3	1	3	1	4	1	1	1	1	1	1	2
8000100	1237	2	2	3	3	4	3	3	2	3	5	3	3	4	4	2	3	3	3	4	4	4	4	3	2	3	3	3	4	4	3	4	3	3	3	3	3	3	3	3	3	3	3	1	1	2	2	2	2
8000101	1238	2	3	3	4	5	2	3	3	2	3	2	4	3	4	2	4	3	4	3	4	5	5	5	5	4	3	3	4	2	3	4	3	3	2	3	4	2	3	2	3	3	2	1	1	1	1	1	1
8000201	1249	3	2	4	2	4	4	3	4	4	4	4	4	2	2	1	2	5	4	1	1	2	3	5	5	5	4	2	2	3	3	4	3	2	3	3	4	3	2	2	3	3	2	1	1	1	1	1	1
8000205	1253	3	3	4	5	5	3	1	3	3	5	5	5	3	5	1	2	5	1	1	2	2	3	5	5	4	3	5	3	4	1	5	3	1	1	1	5	1	1	1	1	2	2	1	1	1	1	1	1
8000212	1257	2	2	2	2	2	2	3	2	1	3	3	3	4	3	2	2	2	2	2	3	4	3	3	3	2	1	4	4	2	3	4	2	3	2	3	3	2	4	2	2	2	2	1	1	1	1	1	1
8000300	1259	4	1	2	5	5	2	3	4	2	5	3	3	2	4	2	4	5	5	3	3	4	4	5	5	5	5	2	4	2	3	5	1	2	4	1	3	1	2	2	2	2	2	1	1	2	2	2	2
8000301	1260	2	2	2	3	4	2	2	3	4	5	3	3	4	1	3	4	5	3	4	4	4	4	4	3	4	3	4	4	2	3	5	2	2	2	3	5	2	3	2	2	2	3	1	1	2	2	2	2
8000305	1262	3	3	3	3	4	3	2	3	3	3	3	3	3	3	3	2	1	2	2	2	3	2	4	4	3	3	3	3	3	3	3	3	3	3	2	4	3	3	3	3	3	3	1	1	1	1	1	1
8000307	1264	1	3	3	4	4	3	2	3	1	2	2	2	5	2	2	4	5	2	3	4	4	4	5	5	2	2	4	2	2	3	4	2	2	2	3	2	2	2	3	3	3	2	1	1	1	1	1	1
8100001	1270	1	1	5	3	3	5	5	2	5	5	5	3	5	1	1	1	1	3	1	1	5	1	5	5	5	5	1	5	5	3	5	3	3	5	3	5	1	3	3	3	5	5	1	1	1	1	1	1
8100002	1271	3	2	2	2	2	2	4	3	2	5	3	3	3	4	1	2	4	3	3	3	2	3	4	5	4	4	3	5	3	3	5	3	2	3	1	3	2	2	2	2	2	1	1	1	2	2	2	2
8100003	1272	2	3	3	3	4	4	4	3	4	5	3	4	4	2	2	4	4	4	4	4	4	4	3	4	4	4	3	4	2	3	4	3	3	3	2	3	2	3	3	3	3	3	1	1	1	1	2	2
8100004	1273	3	3	4	5	4	2	5	4	5	5	3	4	1	1	1	3	4	2	3	3	5	3	4	3	4	5	3	3	3	3	5	3	2	3	3	3	2	2	2	1	2	2	1	1	2	2	2	2
8100005	1274	2	2	3	3	4	3	3	3	4	4	3	2	4	3	2	3	1	3	3	3	5	3	4	4	4	3	4	5	3	3	4	2	3	3	1	3	3	3	3	2	3	3	1	1	1	1	1	2
8100006	1275	2	2	3	4	4	3	3	2	3	5	3	3	3	2	2	3	2	2	3	3	2	3	5	5	3	5	3	1	3	3	4	9	2	1	1	3	2	2	2	2	2	2	1	1	1	1	1	1
8300002	1285	3	1	1	1	2	2	1	1	1	4	3	1	2	1	4	1	5	3	1	1	3	3	3	3	3	4	3	3	4	1	3	2	3	2	3	3	3	3	2	2	2	2	1	1	1	1	1	1
8300005	1288	2	2	3	4	4	4	2	2	2	5	2	3	5	4	2	2	5	3	4	4	5	4	4	5	5	5	4	4	4	4	4	4	3	3	2	2	2	2	3	3	3	3	1	1	1	1	2	2
8300014	1295	2	2	5	4	3	5	3	3	3	5	2	1	5	3	1	5	5	5	5	5	5	5	5	3	3	1	5	5	3	3	5	3	4	3	1	3	1	1	3	3	3	3	1	1	9	2	2	2
8300104	1299	3	3	1	3	5	1	2	5	2	5	2	3	1	1	1	2	4	2	1	2	3	4	5	5	1	3	2	4	4	3	2	3	2	2	3	3	2	1	3	3	3	3	1	1	2	2	2	2
8300106	1301	3	2	2	3	3	3	4	3	4	4	3	3	3	1	1	2	5	4	2	3	4	4	4	4	3	3	2	3	3	3	4	3	2	3	3	3	3	2	3	3	2	2	1	1	1	1	1	1
8300109	1304	3	3	3	2	2	4	4	3	4	2	2	3	3	1	1	2	5	3	2	2	2	3	5	5	3	4	9	5	3	2	5	3	3	3	3	4	2	2	3	3	3	3	1	1	1	1	1	1
8300113	1308	3	4	2	3	4	3	4	2	3	4	4	4	4	3	2	2	4	3	3	3	2	4	3	3	4	2	4	4	3	3	4	4	2	2	3	4	2	2	2	2	2	2	1	1	1	2	2	2
8400005	1313	3	3	3	4	4	4	4	3	3	5	3	4	4	4	2	3	3	3	3	3	3	3	5	5	4	4	4	5	3	3	5	3	3	3	3	4	2	3	2	2	2	2	1	1	1	1	1	1
8400007	1314	2	3	3	4	2	3	2	2	3	4	2	3	4	3	1	4	2	3	4	4	4	4	2	2	2	2	4	4	2	2	5	4	2	2	2	3	2	2	2	2	2	2	1	1	1	1	1	1
8400011	1318	3	2	3	2	2	3	3	3	2	3	2	3	4	4	4	4	5	4	2	2	2	9	3	4	4	2	3	4	3	2	4	3	2	3	3	3	2	4	2	2	3	1	1	1	1	1	1	2
8400012	1319	2	3	1	3	4	3	3	2	3	3	2	3	3	3	1	4	1	4	3	4	5	5	5	5	1	3	3	3	2	3	5	3	3	3	3	4	2	3	3	3	3	3	2	2	1	1	1	1
8500000	1322	3	2	2	4	4	4	2	3	4	5	3	3	4	1	2	3	4	2	4	4	4	4	3	4	5	3	4	5	2	2	4	4	2	2	3	4	3	3	2	3	2	2	1	1	1	1	2	2
8500013	1334	3	2	4	4	4	4	2	2	4	4	4	3	3	2	2	2	2	2	2	2	4	3	4	3	4	4	2	2	2	3	4	4	4	2	2	3	2	2	2	4	4	4	1	1	2	2	2	2
8500016	1335	2	2	5	5	3	2	3	4	4	5	3	3	5	4	2	3	5	3	3	4	4	5	3	5	5	2	4	4	2	3	5	3	4	3	2	5	1	4	2	2	2	3	1	1	1	1	1	2
8500105	1340	4	4	2	4	5	2	2	4	2	3	4	5	3	1	1	2	5	4	1	1	4	4	5	5	4	4	4	4	3	4	5	3	3	3	3	2	3	2	2	2	2	2	1	1	1	1	2	2
8500107	1341	2	4	2	3	4	3	5	3	2	5	2	4	3	4	2	2	4	2	2	3	5	3	2	4	2	3	3	5	3	3	5	3	2	3	1	3	2	2	2	2	2	2	1	1	2	2	2	2
8500108	1342	4	2	2	2	4	3	3	4	2	4	2	4	3	2	1	4	4	3	3	2	3	3	5	4	3	4	3	3	3	2	4	2	2	3	2	4	2	2	2	2	2	2	1	2	2	2	2	2
8500110	1344	2	4	3	3	5	2	2	3	2	3	2	4	4	4	2	3	4	4	3	4	4	4	4	4	3	2	4	4	2	4	5	3	9	9	9	9	9	9	9	9	9	9	9	9	9	9	9	9
8500112	1346	1	3	2	3	4	4	5	5	5	5	4	3	1	3	2	3	3	3	1	4	5	5	5	5	3	2	3	3	3	3	4	3	2	3	3	2	2	1	1	2	3	2	1	1	1	1	1	1
8600002	1348	2	4	1	5	5	2	4	4	3	5	2	5	4	2	2	2	4	3	2	2	2	2	5	5	4	5	5	5	4	5	5	5	3	3	2	5	1	1	1	1	2	2	1	1	2	2	2	2
8600004	1350	4	2	3	4	3	2	2	4	2	3	3	4	3	2	2	2	3	3	2	2	2	3	4	4	3	3	3	3	3	3	4	3	3	3	3	3	3	2	2	2	2	2	1	1	2	2	2	2
8600006	1352	3	4	5	3	5	3	5	5	5	5	1	5	3	3	1	3	5	5	1	4	3	3	5	5	3	5	5	3	3	4	5	3	3	3	3	3	1	3	1	1	1	1	1	1	1	1	2	2
8600009	1355	2	2	3	4	2	4	4	3	5	4	2	3	4	4	1	4	5	4	4	4	4	4	4	4	2	3	2	4	2	3	4	4	2	4	4	4	2	2	2	2	2	2	1	1	1	1	2	2
8600010	1356	2	3	3	3	2	3	3	3	2	3	3	3	3	2	1	3	3	3	3	4	5	5	3	3	3	4	3	5	2	2	5	3	4	3	3	3	2	2	3	3	3	3	1	1	2	2	2	2
8700001	1360	4	1	3	1	5	3	1	1	5	5	1	3	5	1	1	1	2	3	3	3	3	3	5	5	3	5	1	2	5	1	5	3	1	3	1	4	1	1	1	1	1	1	1	1	2	2	2	2
8700003	1362	3	2	2	2	5	2	5	4	3	5	2	4	5	4	1	2	5	1	2	4	5	4	5	4	5	3	5	5	4	5	5	4	2	3	3	5	2	3	2	2	2	2	2	1	1	1	1	1
8700006	1364	3	2	3	3	3	3	3	3	3	4	3	3	3	3	3	3	3	3	3	3	3	3	4	3	3	3	3	3	3	3	4	3	3	3	3	3	3	2	3	3	3	3	9	9	9	9	9	9
8700008	1365	9	9	9	9	5	1	5	3	5	4	5	5	4	1	1	2	4	4	4	9	1	1	4	3	4	5	1	9	9	9	9	9	9	9	9	5	1	9	9	5	9	9	9	9	9	9	9	9
8700012	1369	3	3	3	5	5	3	5	3	5	5	3	5	3	4	1	1	5	5	2	3	3	5	5	5	3	5	3	3	4	3	5	3	3	3	1	5	1	1	3	3	3	3	1	1	2	2	2	2
9200006	1375	2	2	3	5	5	2	3	4	2	5	3	3	5	1	2	3	5	3	4	5	2	5	5	5	5	3	2	5	2	5	3	3	3	4	3	5	2	3	2	2	4	2	1	1	1	1	1	1
9900000	1380	2	2	2	3	3	2	2	3	3	4	3	3	3	3	2	3	4	3	3	3	4	4	4	4	3	3	3	3	3	3	3	3	2	2	4	4	2	2	2	2	2	3	1	1	1	1	1	1
9900003	1382	2	2	4	5	5	3	4	3	2	5	2	3	3	3	1	4	5	3	2	4	5	5	4	5	3	3	4	4	3	3	4	3	3	3	3	3	2	2	2	2	2	2	1	1	2	2	2	2
9900008	1383	3	3	2	3	3	3	3	4	4	4	3	3	4	4	2	2	4	2	2	2	3	2	4	4	2	5	3	4	3	4	4	4	4	4	1	4	2	3	4	4	3	4	1	1	1	1	2	2
9900014	1389	3	2	3	3	4	2	3	4	4	4	3	5	5	1	1	3	5	3	2	3	3	3	4	4	3	4	3	3	3	4	5	4	3	3	2	3	1	2	3	3	3	2	1	1	1	1	1	1
9900107	1395	2	3	2	4	5	3	4	2	5	4	2	3	3	3	2	3	3	3	2	3	2	4	4	4	3	3	2	4	3	3	5	3	2	3	4	4	3	2	3	3	3	3	2	1	1	1	1	2
10007	2004	3	2	2	3	4	2	4	4	4	2	3	3	3	3	2	3	5	4	2	3	4	4	3	3	4	3	3	3	3	3	4	3	3	3	3	5	3	3	4	4	4	4	1	1	1	1	1	1
10008	2005	2	1	2	1	3	5	3	2	3	5	3	3	3	3	1	3	5	3	3	3	5	5	3	5	3	2	5	3	3	3	4	3	5	3	3	3	3	3	2	3	3	3	1	2	2	2	2	2
10009	2006	4	4	2	3	4	4	4	2	4	4	2	3	4	1	1	4	5	2	1	1	2	2	4	4	5	4	4	5	4	3	4	4	3	2	2	4	2	2	2	2	2	2	1	1	1	1	1	1
10010	2007	1	3	5	1	4	5	5	2	2	5	1	4	5	4	1	1	4	4	3	4	5	5	4	4	3	4	4	4	4	3	5	2	3	3	3	4	2	3	3	4	4	4	1	1	1	1	1	1
10100	2008	4	2	1	2	4	2	4	4	2	5	4	4	4	3	5	2	4	2	2	1	2	1	5	5	3	9	4	4	3	3	4	3	2	3	2	3	2	2	2	2	2	2	1	1	1	1	2	2
10206	2018	3	2	3	4	4	4	4	4	5	5	5	5	4	3	9	2	5	4	4	3	3	3	5	5	3	5	3	5	4	4	5	5	3	2	3	3	3	2	3	2	2	2	1	1	1	1	1	1
10300	2020	2	2	3	3	2	3	4	4	5	4	3	3	4	4	5	4	5	4	3	2	4	4	3	5	5	3	3	4	3	3	5	2	2	4	3	4	2	3	2	2	3	3	1	1	1	2	2	2
10305	2022	2	2	2	3	4	4	4	2	2	5	3	3	3	3	2	3	5	3	2	2	2	2	3	3	4	3	3	3	3	3	4	3	3	3	3	3	2	3	2	2	2	2	1	1	2	2	2	2
10400	2026	2	2	2	2	2	3	3	2	3	5	3	4	4	3	1	5	5	4	4	5	5	5	3	2	3	3	2	4	3	3	2	2	2	2	3	3	2	2	2	2	2	2	1	1	1	1	2	2
10501	2033	1	3	4	5	4	5	3	4	3	5	3	3	4	4	2	4	5	3	4	4	5	4	5	5	4	4	3	5	3	2	4	3	3	3	3	4	2	2	3	3	3	3	1	1	1	1	2	2
10504	2035	1	1	2	1	3	2	3	1	2	5	2	3	3	2	3	3	5	3	1	1	2	1	3	5	3	4	3	4	2	1	1	4	2	4	3	5	1	3	3	3	2	2	1	1	1	2	2	2
10506	2036	2	3	3	3	4	3	3	3	4	5	3	4	3	3	1	2	5	3	3	3	4	4	4	4	4	2	4	3	3	4	5	4	3	3	1	3	1	3	3	3	3	3	1	1	2	2	2	2
10605	2044	2	3	1	1	3	2	2	3	5	5	4	3	5	5	4	4	5	4	3	3	2	5	5	5	5	4	3	2	3	2	5	3	2	4	4	3	2	3	3	3	2	3	1	1	2	2	2	2
10606	2045	3	2	1	3	4	3	3	3	3	5	4	4	3	3	2	2	5	3	3	3	3	3	5	5	5	3	5	5	3	3	5	3	2	3	1	3	3	3	2	2	2	2	1	2	2	2	2	2
10705	2051	1	1	4	2	4	1	2	2	2	3	2	3	4	1	4	2	4	2	1	2	3	2	4	4	1	2	4	2	3	2	4	4	4	4	2	4	2	3	3	2	2	1	1	1	1	1	1	1
10708	2054	2	2	1	2	4	4	4	4	2	5	3	2	4	4	2	2	5	4	4	4	4	5	3	5	5	4	4	5	3	3	5	3	3	4	3	5	2	3	2	3	3	2	1	1	2	2	2	2
10711	2056	4	2	3	3	4	3	4	3	5	5	5	2	2	1	1	2	5	5	2	2	2	2	4	4	3	3	4	4	3	3	5	3	3	4	3	4	2	3	3	4	3	3	1	1	1	1	1	1
10808	2061	2	3	3	3	3	4	2	2	3	4	3	3	4	4	2	4	4	3	4	4	4	4	3	4	3	2	4	4	3	3	3	4	2	2	3	4	2	3	4	4	3	3	1	1	2	2	2	2
10900	2064	3	2	2	4	4	3	2	4	3	4	2	3	2	2	1	2	5	3	2	3	5	3	4	4	4	2	2	4	3	3	4	2	2	2	4	4	2	2	2	2	2	2	1	1	2	2	2	2
10903	2067	4	2	2	3	3	3	2	4	3	5	3	5	4	4	1	2	4	4	2	2	4	2	4	4	4	2	2	3	4	2	5	2	2	3	3	4	2	2	2	2	2	3	1	1	1	1	1	1
10908	2069	2	1	3	5	4	3	4	4	5	5	2	4	3	4	1	4	3	4	3	3	5	5	3	4	5	5	1	4	2	1	5	5	2	3	4	5	2	2	3	3	3	3	1	1	2	2	2	2
11003	2074	2	2	3	4	5	2	2	3	5	4	4	4	4	3	1	4	5	4	4	5	5	3	4	5	2	3	3	4	3	5	3	4	2	4	4	5	3	1	1	2	1	1	1	1	2	2	2	2
11004	2075	3	4	2	2	4	4	3	3	3	5	3	3	2	1	1	2	5	4	2	3	2	3	5	5	3	2	3	4	4	3	5	2	3	3	2	2	2	3	3	3	3	3	1	1	1	1	2	2
11110	2083	2	4	2	4	4	4	4	2	1	4	4	4	3	4	1	4	5	2	4	4	4	4	5	4	2	3	3	4	3	5	5	4	2	2	3	3	2	2	2	2	2	2	1	1	1	1	1	1
11111	2084	2	2	4	3	5	2	3	2	1	4	4	5	4	3	2	2	2	3	2	2	3	2	5	5	5	4	4	5	3	2	4	3	1	4	3	4	3	1	2	2	2	1	1	1	1	1	1	1
11213	2091	3	3	3	3	3	3	5	3	1	5	3	3	3	3	1	3	5	3	3	3	3	3	3	3	3	3	3	3	3	3	5	3	3	3	3	3	3	3	3	3	3	3	1	9	2	2	2	2
11301	2092	2	2	2	4	4	2	4	4	2	4	9	4	4	4	2	4	4	2	3	4	4	4	4	4	4	4	4	4	4	4	4	3	3	2	2	4	2	4	3	3	3	3	1	1	2	2	2	2
11303	2094	3	2	2	3	3	3	3	2	3	5	3	2	4	4	1	3	5	3	3	2	4	3	4	5	1	2	4	5	4	5	5	3	3	5	2	3	2	3	2	2	2	4	1	1	2	2	2	2
11306	2096	2	2	3	5	4	3	4	4	4	5	4	5	3	1	1	3	5	3	2	3	4	5	4	4	4	9	2	5	4	5	5	3	2	3	3	5	3	2	2	2	2	2	1	1	2	2	2	2
11308	2097	2	3	3	2	3	3	3	3	2	4	3	3	4	3	1	3	3	4	4	4	4	4	4	5	3	3	3	4	4	3	4	2	3	3	1	3	1	2	2	2	2	3	1	1	1	1	1	1
11309	2098	2	3	4	4	5	2	2	2	4	5	4	5	3	4	1	3	5	4	4	4	5	4	5	5	2	5	4	5	3	3	4	2	3	2	2	3	2	3	2	2	2	2	1	1	2	2	2	2
11312	2100	4	2	3	4	5	4	3	4	5	4	2	3	4	3	3	2	5	4	4	4	4	4	5	5	4	3	3	4	2	4	3	4	2	3	3	3	3	2	3	2	2	2	1	1	1	1	2	2
11405	2104	2	2	3	3	4	2	2	3	4	4	3	4	3	2	3	4	5	3	3	4	4	4	5	5	3	3	3	3	3	3	3	3	3	3	2	4	3	4	4	3	4	4	1	1	1	1	1	2
11500	2109	4	3	2	4	4	1	3	5	5	2	4	5	4	1	1	1	5	3	4	1	5	3	5	5	4	5	2	3	4	3	2	3	2	3	1	2	2	1	2	2	2	1	1	1	1	1	1	1
11506	2112	2	2	1	1	5	2	2	4	2	3	4	3	4	2	1	1	5	2	2	2	5	2	5	5	3	4	3	5	3	1	2	3	1	3	3	4	1	1	1	1	1	1	1	1	1	1	1	1
11510	2115	1	3	2	2	5	3	4	2	2	5	2	3	4	4	1	4	1	4	4	4	4	4	3	3	3	4	4	4	3	3	5	1	3	3	1	4	1	3	3	3	3	3	1	1	1	9	2	2
11600	2117	2	2	3	3	3	3	3	4	4	3	3	5	3	2	1	3	3	3	2	2	5	3	5	4	5	3	3	3	3	3	5	3	1	3	3	3	3	2	3	3	3	3	1	1	2	2	2	2
11602	2119	2	2	1	2	3	2	4	2	5	4	4	2	4	2	1	2	5	4	2	3	3	4	3	5	2	1	5	5	4	2	5	4	2	3	2	4	2	2	2	2	2	2	1	1	1	1	1	1
11607	2124	4	2	2	4	3	2	2	4	5	5	4	2	4	5	1	3	5	3	1	3	4	5	4	2	3	4	5	5	3	2	3	5	1	1	2	3	2	1	2	2	3	1	1	1	2	2	2	2
11701	2130	3	3	5	5	4	5	4	3	1	5	3	4	3	1	1	2	5	3	1	2	5	2	5	5	3	5	4	4	2	4	5	3	3	2	3	5	2	5	2	4	2	2	1	1	1	1	1	1
11702	2131	3	2	3	3	4	3	3	3	3	3	4	3	3	3	1	1	4	5	3	3	3	3	4	5	3	3	4	3	3	3	3	3	2	3	3	4	2	2	2	2	2	3	2	1	1	1	2	2
11707	2134	3	2	2	2	4	5	3	2	2	5	3	3	3	2	1	2	5	4	3	5	3	2	5	5	2	2	4	5	2	3	4	3	2	3	3	4	3	3	3	3	3	3	1	1	1	1	1	1
11711	2138	2	3	2	5	4	3	3	3	3	4	1	3	2	2	1	3	5	5	5	4	2	3	5	5	2	5	1	5	5	3	5	5	1	3	1	3	1	3	2	2	3	3	1	1	2	2	2	2
11803	2141	5	2	2	2	3	2	4	3	3	5	3	3	2	4	2	3	4	2	2	2	2	2	3	4	3	3	4	3	3	4	4	3	4	3	4	3	3	2	2	2	2	2	1	1	2	2	2	2
11805	2142	2	2	2	3	4	3	2	3	2	4	2	3	4	4	1	3	5	2	4	4	5	5	4	4	3	4	4	4	3	5	5	3	2	3	4	4	2	3	2	3	4	4	1	1	1	1	2	2
11806	2143	4	3	3	3	5	4	3	2	2	4	4	5	4	2	1	2	5	4	2	2	3	3	5	5	4	3	4	3	2	3	4	3	2	3	3	5	2	3	2	2	3	3	1	1	1	1	1	1
11807	2144	3	2	2	3	4	3	3	3	2	3	3	3	3	3	2	3	3	2	2	2	3	3	4	4	3	3	3	3	4	3	3	3	3	3	3	4	2	2	2	2	2	2	1	1	1	1	1	1
11810	2146	2	2	3	3	3	3	3	3	3	4	3	2	4	4	4	2	5	3	4	3	4	4	3	3	4	3	3	3	3	3	3	3	3	3	3	3	3	3	3	3	3	3	1	1	1	1	2	2
11901	2148	2	2	2	4	4	3	2	4	3	3	4	3	3	3	2	2	5	4	2	4	4	5	3	4	2	3	4	3	2	4	4	3	2	2	2	5	2	2	2	2	1	1	1	1	1	1	2	2
11904	2150	4	4	4	3	2	2	4	4	2	4	2	4	3	4	2	2	3	3	2	2	3	3	3	4	4	2	3	5	3	3	5	3	3	3	2	3	2	3	2	3	3	3	1	1	1	2	2	2
11906	2152	2	3	4	4	5	4	2	3	2	5	3	3	4	4	2	4	5	3	3	3	5	5	3	3	4	3	2	3	3	3	4	2	3	2	2	2	2	1	2	2	2	2	1	1	1	2	2	2
11908	2153	2	2	2	2	4	4	3	3	2	5	3	2	3	3	2	3	5	3	3	3	3	3	2	3	3	3	4	4	3	2	4	2	3	2	3	3	3	3	3	3	2	4	1	1	1	1	2	2
12010	2162	4	2	3	2	4	1	3	3	5	4	3	3	4	5	2	1	4	3	3	3	2	4	4	4	4	2	2	3	3	3	4	3	2	2	1	3	2	3	3	4	2	2	1	1	2	2	2	2
12101	2166	3	3	3	3	4	3	4	4	4	5	3	3	3	2	2	3	4	3	3	3	3	3	4	4	3	4	3	3	3	2	4	3	3	3	3	4	3	3	3	2	3	3	2	2	2	2	2	1
12204	2175	1	3	3	3	4	4	4	2	3	5	3	3	4	5	1	3	5	3	3	4	5	5	3	5	3	3	3	5	3	5	4	3	3	3	3	4	2	3	2	2	3	3	1	1	1	1	2	2
12308	2187	3	4	3	4	3	3	5	3	3	5	3	3	3	4	5	2	5	4	1	1	2	3	5	3	3	3	3	9	3	3	5	3	3	3	5	3	3	3	3	3	3	3	1	1	1	1	2	2
12309	2188	3	4	2	4	3	2	3	3	4	2	3	4	4	3	2	4	4	3	3	3	4	4	3	4	3	3	3	4	3	3	3	4	9	9	9	9	9	9	9	9	9	9	9	9	9	9	9	9
12310	2189	3	3	2	3	4	3	2	3	5	3	2	3	3	2	1	3	5	3	2	3	3	4	5	5	5	5	1	3	4	3	3	3	3	3	3	3	2	3	3	3	3	3	1	1	1	1	1	1
12400	2191	3	2	2	3	3	2	3	2	2	4	3	3	2	2	2	2	5	2	2	2	5	3	3	4	2	2	4	5	4	3	5	3	4	3	3	3	2	2	3	4	3	3	1	1	1	1	1	1
12402	2193	4	2	1	4	4	3	2	4	2	4	2	4	2	1	1	2	5	3	1	1	1	1	4	5	2	4	2	3	2	1	4	3	3	2	3	5	1	3	3	2	3	1	1	1	1	1	1	1
12404	2195	1	1	5	1	3	5	1	2	3	1	1	5	5	3	1	3	5	2	3	5	4	5	5	5	1	5	5	5	2	2	5	1	5	4	2	4	1	5	3	3	3	3	1	1	1	1	1	1
12406	2196	2	3	3	4	4	5	5	2	4	5	3	3	4	5	1	4	5	3	2	3	2	4	5	5	4	3	3	5	2	2	5	3	1	4	3	5	2	3	4	3	2	2	1	1	1	1	1	1
12407	2197	2	2	3	3	3	2	2	4	4	5	2	5	3	4	1	1	5	3	3	4	4	3	4	5	3	3	3	4	3	2	5	3	2	3	3	4	2	2	2	2	2	2	1	1	1	1	1	2
12501	2199	2	2	3	3	4	3	3	4	3	4	2	3	4	3	2	4	5	4	4	4	4	3	4	4	3	2	3	3	2	3	4	3	2	2	4	4	2	2	3	2	2	2	1	1	1	2	2	2
12601	2208	3	2	3	2	3	3	4	4	4	5	3	3	3	4	4	2	5	3	3	3	3	3	4	4	3	2	2	4	3	2	3	3	2	4	4	3	3	3	3	3	3	3	1	1	1	1	1	1
12605	2211	3	4	4	3	4	5	5	1	5	5	2	5	3	1	3	3	5	5	5	1	3	3	5	5	5	5	2	3	4	3	5	3	3	5	3	3	4	3	3	3	3	3	1	1	1	1	2	2
12608	2213	2	2	2	3	3	4	4	2	2	4	4	3	4	3	1	3	5	3	3	4	5	5	3	2	3	3	4	5	3	3	5	3	3	4	3	4	2	3	3	2	3	2	1	1	1	1	2	2
12609	2214	2	3	1	4	4	1	2	3	4	5	4	5	1	2	1	1	5	4	2	2	3	2	5	5	3	4	2	5	3	2	5	2	5	3	2	3	1	3	3	4	5	5	1	1	1	1	1	1
12612	2215	3	3	3	3	3	3	4	3	4	3	3	3	4	4	2	3	4	4	3	3	4	4	3	4	3	2	4	3	3	3	4	3	3	3	3	4	3	3	2	3	3	3	1	1	2	2	2	2
210000	2221	1	2	4	4	3	5	2	3	4	5	3	3	3	3	1	4	5	3	4	4	5	4	5	5	5	4	3	5	5	1	5	3	9	3	1	1	2	2	2	2	2	2	1	1	1	1	1	2
210007	2226	1	2	3	2	3	2	3	2	2	4	2	3	2	2	1	3	5	4	3	4	3	3	4	5	2	3	4	4	3	5	4	3	4	2	2	3	1	2	3	3	4	4	1	1	1	1	2	2
210010	2228	2	3	2	4	5	3	5	2	3	5	3	4	3	3	3	3	5	3	3	3	3	3	4	4	4	3	3	3	3	3	4	3	3	3	2	3	2	3	2	2	3	3	1	2	2	2	2	2
210011	2229	3	2	3	5	5	2	3	3	4	4	2	4	4	1	1	2	5	9	3	4	5	5	5	5	5	5	4	3	2	2	5	3	2	3	3	3	2	3	3	2	2	2	1	1	1	1	1	1
210102	2232	2	2	2	3	3	4	4	4	5	5	5	4	4	4	5	4	5	4	5	5	5	5	5	5	3	3	4	2	3	4	4	4	3	5	2	4	2	3	3	3	3	3	1	1	1	1	2	2
210107	2235	2	2	3	4	4	3	3	3	4	5	4	4	3	4	1	2	5	4	2	4	3	4	4	3	2	2	4	4	2	2	5	3	3	3	2	3	2	3	3	3	3	3	1	1	2	2	2	2
210108	2236	1	2	5	3	5	3	5	2	5	5	5	5	3	5	1	1	5	4	2	3	1	3	1	5	2	1	4	5	4	5	4	3	3	2	5	5	1	2	1	2	2	2	1	1	1	1	2	2
210111	2238	3	2	2	4	4	4	2	4	5	5	4	4	2	2	3	2	3	2	2	4	4	5	5	5	2	1	3	3	3	3	5	3	1	3	3	4	2	3	2	2	2	2	1	1	2	2	2	2
210201	2240	2	2	2	3	3	3	5	3	5	9	3	5	3	2	2	3	5	3	3	5	4	5	3	3	5	2	3	3	3	2	5	3	3	3	1	3	3	3	3	3	3	3	9	1	1	1	1	1
210202	2241	3	2	2	3	4	2	3	3	3	5	4	4	3	2	1	1	3	3	2	2	2	2	4	3	3	3	4	4	3	3	3	3	2	2	2	3	2	1	1	1	1	1	1	1	1	2	2	2
210204	2242	3	2	1	2	4	5	2	4	5	5	2	2	5	1	1	4	5	2	4	5	5	5	5	5	3	5	5	3	4	5	5	4	2	3	3	5	1	1	2	1	2	1	1	1	1	1	2	2
210205	2243	2	3	2	3	4	4	3	2	3	4	4	4	4	3	1	2	5	3	4	4	4	4	3	3	4	3	4	5	4	2	4	3	2	3	1	2	2	3	3	3	2	2	1	2	2	2	2	2
210206	2244	3	1	2	4	4	3	4	2	4	4	4	4	4	1	1	2	5	2	2	2	4	2	4	5	4	4	5	5	2	2	2	2	3	2	2	4	2	3	2	2	2	2	1	1	2	2	2	2
210209	2246	4	2	1	3	5	5	4	2	4	5	3	3	3	4	3	3	5	3	2	2	4	3	4	4	3	4	4	3	4	3	5	4	3	4	1	2	3	3	3	3	3	3	1	1	2	2	2	1
210302	2248	9	2	1	5	5	1	2	4	1	5	1	4	4	1	1	2	4	2	1	1	2	4	5	5	5	5	4	5	5	5	5	1	2	4	1	1	2	1	2	9	2	4	1	1	1	1	1	1
210303	2249	2	1	2	1	5	2	1	5	1	3	2	5	1	2	2	1	5	2	1	5	2	5	5	5	1	2	3	5	5	1	4	3	1	4	1	5	4	1	2	2	2	2	1	1	1	1	1	1
210304	2250	3	3	2	4	4	3	4	3	2	5	4	5	3	4	3	3	5	3	2	3	4	3	5	5	3	3	4	3	3	2	4	3	3	3	1	3	2	3	3	3	3	3	1	1	2	2	2	2
210305	2251	4	3	3	4	5	2	4	4	4	5	3	5	3	4	2	3	5	2	1	2	4	3	4	5	5	5	4	4	4	4	5	3	2	3	3	3	2	3	3	3	2	2	1	1	1	1	1	1
210307	2252	3	3	2	3	4	3	4	3	4	4	3	4	4	3	2	2	4	3	2	2	2	2	5	5	4	3	3	4	3	3	4	3	2	4	3	4	2	3	3	3	3	3	1	1	2	2	2	2
210308	2253	4	1	3	4	5	2	4	3	2	4	4	4	2	2	1	2	5	2	2	2	5	2	5	5	4	5	4	5	2	2	4	2	1	4	4	5	2	2	2	3	1	1	1	1	1	1	2	2
310006	2257	1	3	3	3	4	3	4	2	2	3	2	3	4	3	1	3	5	4	3	5	4	5	5	5	3	2	4	4	2	5	5	3	3	3	2	4	1	2	2	3	3	2	1	1	1	1	2	2
310011	2259	2	3	4	3	5	3	4	3	2	3	5	5	4	1	1	2	1	2	4	5	5	5	5	5	4	3	4	4	3	3	5	3	2	3	2	4	2	3	2	2	3	3	1	1	1	1	1	1
310101	2261	3	2	3	4	4	4	2	2	4	4	3	3	2	3	2	2	5	2	2	2	2	2	3	3	3	3	4	3	4	3	4	3	3	3	3	3	2	2	2	2	2	2	1	1	1	1	1	1
310109	2266	2	2	3	3	4	2	3	2	2	4	3	3	3	4	1	3	5	3	2	2	3	3	3	3	3	3	4	5	3	3	4	3	3	3	3	3	3	1	3	3	2	1	1	1	1	2	2	2
310200	2269	3	4	3	2	2	4	4	2	1	5	4	3	5	2	1	4	5	3	4	3	4	1	2	5	4	3	5	5	2	2	2	3	2	2	4	5	2	2	2	3	3	2	1	1	1	1	1	1
310203	2272	1	1	2	2	4	3	3	1	1	5	2	3	5	2	2	2	1	3	4	3	4	5	5	5	4	1	3	3	4	3	4	2	2	3	3	5	1	4	2	2	2	2	1	1	1	1	1	1
310206	2275	3	2	4	4	2	4	2	3	4	5	4	3	4	3	1	4	5	2	1	2	2	4	5	5	5	5	2	5	3	4	5	4	2	2	1	5	2	2	2	2	2	2	1	1	1	1	1	1
310207	2276	2	2	4	3	4	3	2	4	3	3	2	3	4	3	1	2	5	3	4	4	4	5	3	4	4	4	2	5	3	3	4	3	5	3	3	4	3	3	3	3	4	4	1	1	1	1	1	1
310303	2282	4	2	4	5	5	4	4	4	5	5	4	3	2	4	1	2	5	2	1	2	2	2	5	5	2	1	5	5	2	4	5	4	2	2	2	5	2	2	2	2	2	2	1	1	2	2	2	2
310305	2284	3	2	2	3	4	1	3	3	3	4	2	3	3	1	1	1	5	2	2	2	3	3	5	5	3	2	2	1	3	3	3	2	2	3	3	3	3	2	2	2	2	2	1	1	1	1	1	1
310306	2285	3	2	3	3	3	3	3	3	2	5	3	5	4	1	1	3	5	3	2	3	3	3	3	5	3	3	4	5	3	2	5	3	1	5	1	3	2	1	1	1	1	1	1	1	1	2	2	2
310308	2286	3	4	2	4	2	3	4	4	5	2	4	3	3	4	1	3	5	4	3	3	5	3	4	3	3	3	4	5	3	3	5	3	3	3	4	3	2	3	3	3	3	3	1	1	2	2	2	2
310311	2289	2	3	3	2	4	3	3	3	1	5	5	2	4	4	1	4	5	3	3	3	4	5	4	5	2	2	5	5	4	2	5	3	3	5	2	4	3	3	4	2	2	4	1	1	1	1	1	1
410002	2290	3	3	3	3	3	3	3	3	3	5	3	3	5	3	2	1	3	3	1	1	3	3	3	3	3	2	3	3	3	3	5	3	4	2	3	3	2	2	2	2	2	2	2	1	1	1	1	1
410004	2292	2	3	3	3	5	3	4	3	5	5	3	4	4	5	4	2	4	3	3	3	4	3	4	5	4	3	4	5	2	3	4	2	3	2	3	4	3	3	3	3	2	2	1	1	1	1	1	1
410005	2293	2	5	1	2	3	5	5	3	5	5	2	3	5	3	1	5	2	4	4	5	4	5	3	5	4	3	4	9	3	3	5	1	3	5	1	5	1	5	5	5	4	5	1	1	1	1	1	2
410007	2294	2	3	3	4	5	3	4	3	2	4	3	3	4	4	1	2	4	2	3	3	4	4	3	5	3	2	4	4	3	3	3	3	2	3	3	4	2	3	3	3	3	3	1	1	1	1	1	1
410008	2295	3	2	3	4	5	1	3	4	1	5	3	3	5	1	1	2	5	5	5	2	5	4	5	5	5	5	3	3	3	5	5	5	2	3	2	5	1	2	2	2	2	2	1	1	2	2	2	2
410009	2296	2	4	3	3	4	4	4	3	4	5	2	3	4	4	4	4	4	4	4	4	5	9	4	3	4	3	3	3	3	3	5	4	3	3	5	4	2	2	2	3	3	3	2	2	2	2	2	2
410010	2297	4	4	2	5	4	3	5	4	5	5	4	3	5	5	2	4	4	2	3	3	3	2	3	5	3	2	4	4	2	3	4	3	3	3	2	3	2	3	3	3	3	3	1	1	1	1	2	2
510001	2299	3	3	3	4	4	3	3	3	4	3	3	3	3	2	4	3	3	3	3	3	3	3	3	4	3	3	3	3	3	3	4	3	3	3	3	3	2	3	3	3	3	3	1	1	1	1	1	2
510002	2300	3	2	2	3	5	3	5	5	5	5	4	5	5	1	4	4	5	5	2	5	5	5	5	5	5	3	4	2	3	3	4	3	3	3	3	3	2	3	3	3	3	3	1	2	2	2	2	2
510006	2302	3	2	1	4	4	2	2	3	2	5	4	3	4	3	2	2	5	1	2	3	4	4	4	2	5	4	4	4	4	2	4	4	2	4	2	3	2	2	2	2	2	2	1	1	2	2	2	2
510007	2303	4	3	2	5	5	2	4	3	4	5	4	4	5	3	1	1	5	5	2	3	4	4	5	5	2	2	4	5	5	3	5	4	2	4	1	5	3	1	1	1	1	1	1	1	2	2	2	2
510010	2305	5	3	3	4	4	2	2	3	5	2	3	3	5	1	3	2	5	3	1	1	4	3	5	3	3	3	2	2	3	3	4	2	2	2	3	3	3	1	1	1	1	1	1	1	1	1	1	1
510011	2306	4	2	2	4	3	3	4	3	2	2	3	3	2	1	1	1	4	2	2	2	3	2	4	3	4	3	4	4	3	3	4	3	3	3	3	4	3	2	2	2	2	2	1	1	1	1	2	2
510103	2310	4	2	2	2	3	3	2	3	3	5	3	3	3	3	1	4	5	2	2	3	4	4	3	4	3	3	3	4	2	3	4	3	2	4	3	4	2	2	4	3	2	2	1	1	1	1	1	1
510202	2318	4	3	4	3	4	2	4	3	4	4	3	3	3	2	2	2	4	4	2	3	3	3	4	3	3	3	3	5	3	2	3	4	3	3	3	4	2	2	3	3	3	3	1	1	2	2	2	2
510203	2319	2	4	2	1	3	2	4	4	2	4	1	4	3	2	2	4	3	4	2	2	4	4	4	4	3	2	4	4	4	2	5	3	2	3	5	3	1	2	1	2	3	1	1	1	2	2	2	2
510210	2326	3	3	3	3	3	4	2	4	3	4	3	3	3	1	1	2	2	2	3	2	3	3	4	4	4	3	3	3	3	3	3	3	3	3	3	4	2	1	3	3	3	2	2	2	2	2	2	2
610001	2327	3	4	1	4	5	1	5	2	5	5	1	5	5	1	2	5	5	3	3	3	5	5	5	5	3	1	5	3	3	3	5	3	3	3	4	5	2	2	2	2	2	2	1	2	2	2	2	2
610003	2328	1	2	2	3	5	2	4	3	2	4	3	4	3	1	3	2	5	3	1	2	1	2	5	5	2	3	2	4	4	4	5	4	5	4	2	3	1	2	1	1	1	2	1	1	1	1	2	2
610100	2335	2	2	2	2	3	3	3	3	3	3	2	3	3	4	3	3	5	3	3	3	2	3	3	4	2	2	3	4	4	2	3	2	2	2	3	3	3	2	2	2	2	2	1	1	1	1	2	2
610101	2336	3	2	2	4	3	3	3	3	2	4	3	4	3	2	1	3	5	3	2	2	4	4	3	4	3	4	4	4	3	3	4	3	4	3	3	4	2	2	2	2	2	2	1	1	2	2	2	2
610103	2338	4	2	3	4	4	2	4	4	2	3	2	3	4	1	2	1	5	3	2	3	5	4	5	5	2	2	4	3	2	3	4	3	4	4	3	5	2	4	3	3	4	4	1	1	1	1	1	1
610105	2340	1	3	3	5	3	3	5	3	5	5	1	5	5	5	1	5	5	2	1	5	2	5	5	5	3	5	3	3	2	3	5	3	3	3	3	3	2	3	1	4	2	2	1	1	1	1	1	1
610110	2343	2	2	3	3	4	3	4	2	2	4	4	4	4	1	2	3	5	2	4	5	4	5	3	5	5	5	2	5	3	3	5	2	2	4	2	5	2	2	2	2	2	2	1	1	1	1	2	2
810005	2346	4	3	3	3	2	2	3	4	3	3	3	3	4	4	1	2	3	3	3	3	2	3	3	4	3	3	3	2	3	3	5	3	3	2	1	3	3	2	2	2	2	3	1	1	2	2	2	2
810007	2347	2	2	2	4	3	4	4	3	2	3	2	3	4	2	1	4	4	3	2	2	3	5	4	4	5	3	4	3	2	3	4	3	3	3	3	3	2	2	2	2	2	2	1	1	1	1	2	2
810105	2354	4	3	2	3	3	3	4	3	4	4	3	4	3	2	2	3	4	3	3	3	4	3	4	4	4	4	3	3	3	3	4	3	2	3	2	4	3	2	3	2	3	3	1	1	1	1	1	1
910000	2365	3	4	4	4	4	4	4	4	5	5	2	4	3	4	2	2	5	3	3	3	4	3	4	3	5	3	3	3	3	3	5	4	2	3	3	4	1	2	2	1	2	3	1	1	1	1	1	2
910001	2366	2	2	2	4	4	3	4	3	2	4	3	3	3	4	1	2	5	4	4	4	4	4	4	4	4	3	3	3	3	3	4	3	3	2	2	3	2	3	3	3	3	3	1	1	1	1	1	2
910006	2370	2	2	2	3	2	4	3	2	3	4	2	3	5	3	1	3	5	3	3	3	2	5	4	5	2	2	5	4	2	4	5	3	3	3	2	4	2	3	3	3	3	2	1	1	1	1	1	2
910101	2373	3	4	3	4	4	2	4	4	3	4	3	3	3	2	2	2	4	3	3	3	4	3	4	4	3	3	3	3	3	3	4	3	3	2	3	3	2	2	2	2	3	2	1	2	2	2	2	2
910102	2374	2	2	4	4	3	4	4	3	5	2	4	4	5	1	1	5	5	5	5	5	5	5	3	5	3	2	5	5	2	3	5	1	3	5	1	5	2	5	4	3	1	1	1	1	1	1	1	1
910104	2375	4	3	3	2	3	4	4	2	4	4	3	3	3	2	2	2	3	3	2	3	3	3	4	3	3	3	3	3	4	3	5	2	2	2	5	4	2	2	3	3	3	3	1	1	1	2	2	2
910109	2379	2	3	3	2	5	4	4	4	5	4	3	4	3	3	1	2	5	2	2	3	3	3	3	5	3	5	3	4	4	4	4	4	2	3	3	4	4	3	3	3	3	3	2	2	2	2	2	2
910200	2381	2	3	2	3	2	4	3	2	3	4	2	3	3	4	1	3	4	3	3	3	4	3	4	4	3	3	3	3	2	3	5	4	3	2	2	4	2	3	3	4	3	3	1	1	2	2	2	2
910203	2382	2	2	2	4	5	3	3	3	4	4	3	4	2	4	3	3	5	3	3	3	5	4	4	4	4	3	3	3	3	3	4	4	2	3	2	3	3	2	3	3	2	3	1	1	2	2	2	2
2010003	2391	2	1	4	3	3	4	3	3	5	5	4	3	5	1	1	2	5	4	4	4	5	3	4	5	4	2	9	9	9	9	5	9	9	9	9	9	9	9	9	9	9	9	1	1	1	1	1	1
2010006	2394	2	3	3	3	4	3	4	4	4	4	3	3	3	3	2	3	3	3	3	3	3	3	4	4	3	3	3	2	3	3	5	3	3	3	3	4	3	3	3	3	3	3	1	1	2	2	2	2
2010009	2397	4	4	2	3	4	4	4	3	2	5	4	4	2	1	2	3	5	3	2	2	5	5	3	5	3	5	4	3	3	4	4	4	3	3	2	4	3	3	2	2	3	2	1	1	1	1	2	2
2010011	2399	3	3	3	3	4	3	4	3	5	5	3	5	3	1	1	3	5	3	3	3	3	3	5	5	3	3	3	5	3	3	4	3	3	3	5	5	3	3	3	3	3	3	1	1	1	1	1	1
2010106	2404	2	2	2	2	4	2	4	4	2	5	1	3	2	3	1	4	4	5	5	5	5	5	2	5	2	2	2	5	5	3	5	5	2	5	2	5	1	1	1	1	1	1	1	1	1	1	1	2
2010107	2405	2	1	3	3	3	4	3	4	1	2	3	5	5	4	2	1	2	3	3	4	4	1	5	4	3	3	2	3	3	3	4	4	3	2	3	3	3	3	3	3	3	3	1	1	1	1	1	1
2010110	2408	3	4	2	3	4	3	3	3	4	4	3	4	3	4	2	2	4	3	3	4	3	4	5	5	2	3	3	3	3	3	4	3	4	3	3	3	2	3	3	3	3	3	1	1	1	1	2	2
2010202	2412	1	3	3	4	3	4	5	3	4	5	3	4	3	3	2	3	5	3	2	4	4	3	4	4	3	4	4	4	3	3	3	3	2	3	3	3	2	2	2	2	2	2	1	1	1	1	1	1
2010203	2413	2	1	2	3	5	2	2	3	3	5	2	3	2	2	1	2	5	1	1	2	5	5	5	5	3	4	2	5	9	3	3	4	2	2	2	4	2	2	3	2	2	2	1	1	2	2	2	2
2110000	2419	4	3	4	4	4	3	4	4	3	4	2	5	2	1	1	1	2	3	1	1	2	2	4	5	5	4	3	3	3	3	5	3	3	1	2	3	2	2	1	1	2	1	1	1	1	1	1	1
2110003	2421	2	3	2	4	4	3	4	4	5	4	2	3	3	4	1	5	5	3	2	4	4	5	5	5	3	3	4	4	3	2	5	3	2	2	3	5	2	3	2	3	2	2	1	1	1	1	1	1
2110005	2422	4	2	2	3	5	2	1	2	1	5	5	2	2	4	2	1	5	1	1	1	2	5	4	5	3	3	5	5	5	5	5	3	3	5	3	4	2	2	2	2	2	1	1	1	1	1	1	1
2110006	2423	2	3	5	5	5	3	5	3	5	5	1	4	3	4	1	3	2	3	4	4	3	4	3	3	4	3	3	5	2	2	4	3	3	3	1	4	1	3	3	2	3	3	1	1	1	1	1	1
2110009	2425	2	2	3	3	3	2	2	2	4	4	3	4	4	4	2	2	4	4	2	2	3	2	3	3	2	2	4	4	3	3	3	2	4	2	3	2	3	4	2	3	2	4	1	1	1	2	2	2
2210002	2428	3	2	2	5	4	3	4	3	4	4	4	5	3	2	3	4	4	3	3	3	3	3	3	4	3	3	3	3	4	3	4	3	3	3	2	3	2	3	3	3	2	2	1	1	1	1	1	1
2210005	2430	4	1	3	3	4	2	4	3	5	1	3	3	4	1	2	2	4	3	2	2	5	3	5	5	4	3	3	5	3	3	4	3	3	1	1	3	1	2	1	4	2	2	1	1	1	1	1	2
2410005	2437	2	2	3	3	4	3	3	2	4	5	3	3	3	3	2	3	3	3	2	3	4	4	3	4	3	3	3	3	3	2	3	3	3	3	3	3	3	2	3	2	2	3	1	1	1	1	1	1
2410006	2438	2	2	2	3	3	4	4	2	5	5	5	3	5	3	1	2	4	5	3	4	4	4	4	5	3	3	3	3	3	3	5	4	4	4	3	4	1	3	5	5	5	5	1	1	2	2	2	2
2410007	2439	2	3	4	2	4	3	2	3	4	5	3	3	4	1	1	2	4	3	4	4	5	4	4	5	3	3	4	5	3	2	4	3	2	3	1	4	2	3	2	2	2	2	1	1	1	2	2	2
2410101	2442	2	3	2	4	3	3	4	3	3	4	2	3	2	3	1	3	5	4	3	3	4	3	4	4	2	2	4	2	2	3	4	3	2	2	3	4	2	2	2	2	2	2	1	1	1	1	1	1
2410102	2443	3	3	4	5	5	4	4	3	4	3	2	4	3	2	2	4	3	4	2	4	4	4	4	4	3	3	4	4	3	2	4	3	3	3	3	4	2	2	3	3	4	4	1	1	1	1	1	2
2410104	2445	3	2	1	5	3	2	3	3	5	5	5	4	4	4	1	3	2	2	2	2	5	1	5	5	3	3	4	5	5	3	5	3	4	3	1	3	2	3	2	2	2	3	1	1	2	2	2	2
2410105	2446	3	1	2	5	4	5	3	3	5	5	3	3	5	4	4	3	5	3	5	5	9	5	4	5	3	2	3	2	3	2	5	3	3	3	1	3	2	2	2	3	2	2	1	1	2	2	2	2
3010001	2448	2	4	2	3	4	4	4	2	3	4	3	3	4	3	2	2	3	4	3	3	3	3	4	4	4	3	4	3	3	3	4	3	2	3	3	3	3	3	3	3	3	2	1	1	2	2	2	2
3010003	2450	4	2	3	3	2	4	4	2	4	4	4	3	4	2	3	3	4	3	3	3	4	4	3	4	2	2	4	3	4	3	4	4	2	2	2	4	2	2	2	2	2	2	1	1	1	1	1	1
3010106	2459	2	3	2	3	3	4	4	3	2	4	1	4	4	4	1	4	2	4	4	4	4	4	4	5	5	5	4	4	2	3	5	2	4	5	3	4	1	3	2	2	2	2	1	1	1	1	1	1
3010109	2462	3	3	3	3	3	4	3	3	3	3	3	4	3	3	3	3	4	2	2	3	2	3	4	4	4	4	4	3	3	2	2	2	4	3	2	2	2	2	2	3	3	2	1	1	1	1	1	1
3010200	2463	4	2	4	3	3	3	2	2	2	3	3	3	2	2	2	3	3	4	3	3	3	3	3	4	2	3	4	3	4	2	4	3	3	3	3	3	2	3	3	3	3	3	2	1	1	1	1	1
3010203	2466	3	1	1	5	5	2	5	4	5	5	5	1	5	3	1	5	5	5	5	5	5	3	5	5	3	1	3	5	5	3	5	5	1	5	1	3	3	1	2	3	3	3	1	1	1	1	1	2
3010206	2469	4	3	3	4	5	3	5	3	1	5	3	3	3	2	2	2	3	3	2	2	2	3	3	5	2	3	3	3	3	3	3	3	4	4	2	3	3	2	3	3	3	3	1	1	1	1	2	2
3010210	2473	4	2	3	4	4	2	4	4	4	4	3	4	4	3	2	2	4	2	2	2	3	4	4	5	3	4	4	3	3	3	4	3	2	2	3	4	2	2	2	3	2	2	1	1	1	1	1	1
3010213	2476	2	2	2	3	3	3	3	3	4	5	3	3	3	3	1	5	5	4	4	4	4	4	4	5	4	4	3	5	3	3	5	3	3	3	4	3	2	3	3	3	3	3	1	1	1	1	2	2
3110001	2477	3	3	3	3	4	3	4	3	4	5	3	4	3	3	1	2	4	3	4	3	3	3	4	3	3	3	3	4	3	3	4	4	2	3	1	3	2	2	2	3	3	3	9	1	9	9	9	9
3110002	2478	3	4	2	2	4	3	3	3	2	5	3	4	4	1	1	2	5	3	2	3	3	4	3	5	3	3	2	3	3	4	5	3	3	1	1	3	2	1	1	1	1	1	1	1	2	2	2	2
3110003	2479	4	3	3	5	4	2	3	3	5	5	3	2	4	1	1	2	3	4	2	2	3	2	4	5	4	3	4	4	3	3	4	4	3	2	3	3	2	3	3	2	2	2	1	1	2	2	2	2
3110004	2480	4	3	2	3	4	2	4	3	4	4	4	3	3	1	1	1	3	2	1	1	1	3	5	5	4	5	3	4	2	2	4	3	3	2	3	4	2	2	3	2	2	1	9	9	9	9	9	9
3110005	2481	2	2	1	4	5	3	3	1	3	4	4	5	4	3	1	3	1	2	3	3	5	5	4	3	2	3	3	5	4	3	5	5	4	3	3	5	1	1	1	2	2	2	9	9	9	9	9	9
3110008	2484	4	2	3	4	3	4	4	2	3	4	3	3	3	4	2	2	5	4	2	2	4	4	2	2	3	4	4	3	4	3	4	2	2	4	2	4	2	3	2	2	2	2	1	1	1	1	1	1
3210004	2487	3	3	2	4	4	2	3	4	2	5	3	4	3	2	2	3	5	3	3	3	3	3	5	5	5	4	3	5	3	2	5	3	3	3	3	3	3	3	3	3	3	3	1	1	1	1	1	2
3210007	2490	3	3	2	3	4	3	4	3	3	3	2	3	3	2	1	2	1	3	2	3	3	3	4	4	3	3	3	3	3	3	4	3	4	3	3	3	3	2	3	3	3	3	1	1	2	2	2	2
3310002	2494	3	3	3	3	3	3	2	3	3	3	3	3	3	3	3	3	3	3	2	2	1	3	3	3	3	3	3	3	4	3	4	3	3	4	3	4	3	3	3	3	3	3	1	1	2	2	2	2
3310007	2497	3	2	3	3	4	3	4	3	3	2	3	4	3	2	1	3	5	3	3	3	3	3	4	5	4	3	3	3	3	3	4	3	3	3	3	4	3	3	3	3	3	3	1	1	1	1	1	1
3310008	2498	4	2	1	5	5	2	2	5	3	3	2	3	3	1	1	3	5	3	3	4	5	5	5	5	3	4	3	4	3	3	5	3	3	2	3	4	1	1	2	3	2	2	1	1	2	2	2	2
3310012	2501	2	4	4	3	5	2	4	5	5	2	3	3	5	1	1	5	5	5	3	5	5	5	5	5	2	2	3	5	2	4	5	9	5	3	3	4	2	2	2	2	4	1	1	1	2	2	2	2
3410002	2503	4	3	3	4	5	3	4	2	3	4	3	4	3	2	2	3	3	3	2	3	4	4	4	4	3	3	3	3	3	2	4	3	2	2	3	3	3	2	3	2	3	3	9	1	1	1	1	1
3510001	2508	2	2	2	4	5	3	3	3	2	5	2	3	4	4	1	2	4	4	4	4	5	5	4	4	4	2	5	3	3	3	4	3	2	3	2	3	2	2	2	2	2	2	1	1	2	2	2	2
3510011	2515	3	3	3	3	4	4	4	4	3	3	3	3	3	3	3	3	5	4	4	4	3	3	5	5	3	4	3	3	4	2	4	3	3	2	5	3	3	4	3	2	2	3	1	1	2	2	2	2
3510103	2517	4	2	2	4	2	4	5	4	1	5	5	5	5	1	4	5	5	5	4	3	5	5	3	5	5	5	3	5	3	2	4	3	3	4	1	3	1	2	3	3	3	3	1	1	2	2	2	2
3510105	2518	3	2	1	2	3	2	2	3	2	5	2	3	3	1	4	3	5	3	2	3	4	4	5	5	5	5	3	3	3	2	4	3	3	3	3	3	2	3	3	2	2	3	1	1	1	1	2	2
3510107	2519	3	4	3	3	4	3	3	3	3	3	3	3	3	3	1	1	2	3	3	3	3	3	5	5	3	2	2	5	2	3	1	1	2	2	2	3	3	3	3	3	3	3	1	1	9	9	9	9
4010001	2525	3	3	2	4	3	3	4	3	4	5	2	5	3	2	1	1	5	3	2	3	4	4	4	4	5	4	3	4	3	3	4	4	2	3	3	4	3	3	3	3	3	3	1	1	2	2	2	2
4010007	2529	2	1	2	3	3	3	2	3	1	5	3	3	3	4	1	2	5	3	2	2	2	3	5	5	3	3	3	5	3	3	2	2	2	2	2	4	2	3	3	3	2	3	1	1	1	1	1	1
4010008	2530	2	3	2	4	4	3	4	1	4	5	3	3	5	2	1	4	4	3	4	4	4	4	4	4	4	2	3	3	3	3	4	3	2	3	3	3	3	3	2	2	2	2	1	1	2	2	2	2
4010012	2532	4	4	2	5	5	2	5	4	5	5	4	5	5	1	1	4	5	5	1	2	5	5	5	5	5	5	5	5	5	5	5	3	2	5	4	5	2	2	2	2	2	2	1	1	1	1	1	1
4010013	2533	4	4	2	4	5	1	1	5	2	4	4	5	2	4	2	4	5	2	1	4	4	5	5	5	2	5	2	5	5	5	4	3	2	2	4	5	4	1	1	1	1	1	1	1	1	1	1	1
4010104	2536	3	2	2	4	4	2	3	2	4	4	3	4	3	2	2	4	4	3	1	2	2	2	3	4	1	2	3	3	4	3	4	4	4	2	1	3	2	2	3	4	4	4	1	1	1	2	2	2
4010200	2543	4	2	2	2	4	2	3	4	5	3	2	3	3	1	3	2	2	3	3	3	4	3	5	3	3	4	4	4	2	4	3	4	2	3	5	5	3	3	3	3	3	3	1	1	1	1	2	2
4010201	2544	3	3	2	3	3	3	4	3	1	5	3	4	4	3	4	4	3	3	4	4	4	3	4	3	4	3	4	3	3	3	3	3	9	3	2	3	2	3	4	4	3	4	1	1	1	1	1	2
4010203	2545	3	2	2	3	5	4	4	3	5	1	2	2	3	1	1	1	1	3	3	3	3	4	5	5	1	2	3	5	5	5	5	3	5	2	1	3	2	2	2	2	2	2	2	1	2	2	2	2
4010205	2547	3	3	1	2	3	3	3	3	4	3	2	3	2	2	1	4	4	3	2	2	5	3	5	5	2	2	3	5	5	2	3	4	1	1	5	5	5	1	1	1	1	1	1	1	1	1	1	1
4010209	2549	3	5	2	5	2	3	5	3	4	5	4	5	3	4	1	4	1	3	3	4	2	5	4	5	5	3	2	4	2	2	5	3	3	3	4	4	2	3	2	2	2	2	1	1	1	1	1	1
4010300	2551	3	2	3	5	4	3	4	3	3	5	3	4	4	2	1	3	3	3	2	4	3	5	5	5	1	5	3	3	3	4	5	3	3	2	4	5	2	2	5	5	3	5	1	1	1	1	2	2
4010301	2552	2	4	2	2	3	3	5	4	4	5	3	3	3	4	3	3	5	5	4	5	5	5	3	5	4	4	4	4	3	2	4	5	2	4	3	5	3	2	2	2	3	2	2	1	1	1	2	2
4010302	2553	3	1	2	2	4	3	3	3	3	5	3	4	3	2	3	3	5	3	3	4	5	5	4	4	3	3	4	3	4	3	4	3	3	3	2	3	2	1	2	2	2	2	1	1	1	1	1	2
4010304	2555	4	3	3	4	5	2	5	3	2	4	4	4	4	1	1	2	5	2	2	2	3	2	5	5	3	4	3	3	3	3	4	3	3	3	2	2	4	1	2	2	2	1	1	1	2	2	2	2
4010310	2557	3	2	2	2	5	2	3	4	5	5	4	5	3	1	1	2	5	2	1	2	4	5	5	5	2	4	4	4	4	4	5	3	3	2	1	2	2	1	2	1	1	1	1	1	1	1	1	2
4010311	2558	4	1	2	3	3	2	4	3	3	5	3	4	1	3	1	3	3	3	1	2	4	3	4	5	3	2	3	5	3	3	4	3	2	1	4	5	2	2	2	3	3	2	1	1	1	1	1	1
4010400	2559	3	4	3	4	4	4	4	3	4	5	2	3	4	2	1	2	2	4	3	4	5	4	5	5	3	4	4	4	3	3	4	4	3	4	3	4	2	3	3	3	3	3	1	2	2	2	2	2
4010401	2560	4	2	4	5	3	2	3	3	4	5	2	3	4	4	3	4	5	2	4	3	3	4	3	4	4	4	4	5	3	1	5	4	2	3	2	4	2	2	3	2	2	2	9	1	1	2	2	2
4010406	2565	3	3	4	2	3	4	3	3	2	5	3	3	3	5	1	3	5	3	3	3	3	3	3	5	3	3	2	3	3	3	5	3	3	5	3	3	2	3	2	2	2	2	1	1	1	1	1	1
4010407	2566	4	3	4	4	4	3	2	3	4	3	2	3	4	2	2	2	5	3	3	3	3	3	4	4	4	3	3	3	3	3	4	3	3	3	3	3	2	2	3	3	3	3	1	1	1	1	1	1
4010500	2569	2	2	2	4	4	2	4	4	1	5	4	4	2	2	2	2	2	2	2	3	5	4	5	5	2	5	2	3	2	3	3	3	2	3	2	5	2	4	2	3	3	3	1	2	2	2	2	2
4010502	2570	2	4	2	4	5	3	4	5	4	5	3	4	4	3	2	3	4	3	4	5	4	5	5	5	5	5	3	4	3	3	3	3	2	4	3	4	2	3	3	3	3	3	9	9	9	9	9	9
4010509	2576	2	2	3	4	5	2	3	5	2	5	3	4	5	4	1	3	5	9	3	4	2	4	5	4	3	5	4	3	3	3	4	3	2	3	2	4	3	2	3	3	4	1	1	1	1	2	2	2
4010512	2577	3	2	2	3	4	2	3	3	2	4	3	4	3	2	2	4	4	4	3	4	4	4	5	5	4	4	3	3	3	2	4	3	3	3	2	3	2	3	3	3	3	3	1	1	2	2	2	2
4010606	2582	3	2	2	3	4	3	4	3	4	5	4	5	3	4	1	4	5	2	2	3	2	3	5	5	3	3	4	4	3	3	3	2	2	2	3	3	1	3	3	3	3	3	1	1	1	1	1	2
4010608	2583	3	3	3	4	5	2	4	2	4	5	5	4	4	4	2	4	4	2	3	3	3	3	3	4	3	3	5	2	2	4	5	5	2	1	2	5	1	2	4	4	2	2	1	9	2	2	2	2
4010702	2587	2	1	2	3	4	3	2	3	4	5	2	3	2	2	1	4	5	4	4	5	5	5	5	5	3	4	4	4	2	3	5	3	2	3	2	4	2	2	2	4	2	2	1	1	2	2	2	2
4010703	2588	3	3	3	3	3	3	4	3	3	3	3	3	3	3	2	3	5	3	3	3	3	3	3	4	3	3	3	4	3	3	3	3	3	3	3	3	3	3	3	3	3	3	1	2	2	2	2	2
4010706	2591	2	2	3	3	3	3	3	3	3	4	3	3	3	2	2	2	3	3	3	3	4	4	4	4	3	3	2	4	3	3	5	3	2	2	2	3	2	2	3	3	3	3	1	1	1	1	1	1
4110002	2597	2	2	2	3	4	3	4	3	2	4	3	4	4	2	1	3	5	3	3	3	5	4	5	5	4	3	3	4	3	3	4	3	2	3	2	3	2	2	2	2	2	2	1	1	2	2	2	2
4110005	2599	2	2	2	9	3	4	2	2	2	4	4	4	4	2	1	4	2	2	2	2	3	3	4	5	4	3	4	5	3	2	5	4	4	4	3	4	2	1	5	3	5	5	1	2	2	2	2	2
4110100	2603	2	2	2	3	2	4	3	2	2	3	2	3	4	3	1	3	1	3	3	5	5	5	3	5	3	1	4	3	3	3	5	3	3	3	2	3	1	2	3	3	3	3	1	1	1	1	1	2
4110105	2608	1	3	3	3	4	4	4	3	2	5	3	3	4	4	1	3	5	4	3	4	5	4	5	5	3	9	3	5	2	3	5	3	3	3	2	3	2	3	4	4	4	4	1	1	1	9	2	2
4110204	2612	3	3	2	2	2	3	9	3	1	2	2	3	3	3	1	2	5	2	1	2	4	2	4	4	2	3	4	4	3	3	4	2	4	4	3	4	2	2	2	2	3	2	1	1	2	2	2	2
4110205	2613	1	1	1	3	3	1	1	5	3	1	5	3	1	1	1	5	5	3	5	5	5	5	5	5	5	5	1	5	3	1	3	3	5	5	3	5	1	1	3	1	1	1	1	1	2	2	2	2
4310000	2619	2	2	1	3	4	3	4	3	4	5	3	3	4	4	2	3	3	3	4	4	4	4	3	4	4	3	4	4	2	3	4	3	2	3	4	3	2	2	2	3	3	2	1	1	1	1	1	1
4310001	2620	2	2	4	5	5	3	1	3	3	2	2	4	3	4	2	4	4	2	3	3	3	3	5	5	3	3	3	3	2	3	4	2	2	4	1	4	2	3	2	2	2	2	1	1	1	1	2	2
4310003	2621	2	3	5	4	3	3	4	3	4	5	2	3	4	3	1	4	4	5	2	4	3	5	4	5	4	4	5	5	1	2	5	3	4	2	4	4	2	4	3	2	2	2	1	1	1	1	2	2
4310007	2624	3	4	2	3	2	3	4	3	3	5	3	3	3	4	2	3	3	3	3	4	3	3	3	5	3	3	4	4	3	3	4	3	3	2	4	3	2	3	3	3	3	3	1	1	2	2	2	2
4310008	2625	4	2	2	5	3	2	4	4	5	5	3	4	4	1	1	3	3	4	4	4	5	3	5	4	4	4	4	5	3	3	5	5	1	4	5	5	2	1	1	2	3	3	1	1	1	1	2	2
4310102	2628	3	2	2	4	4	3	3	2	3	4	3	4	3	2	1	4	5	9	3	3	3	3	4	5	3	4	4	3	3	2	4	3	2	3	2	3	2	2	3	3	2	2	1	1	1	1	1	1
4310103	2629	4	2	3	5	5	2	2	2	2	5	4	4	3	1	1	5	5	3	2	2	4	2	4	5	4	2	4	5	3	2	4	3	3	2	1	3	3	2	2	1	2	1	1	1	2	2	2	2
4310106	2631	1	3	4	3	5	3	4	3	4	4	1	3	4	4	1	3	3	4	4	4	5	5	3	3	4	3	3	4	2	3	5	3	3	3	3	3	1	2	2	2	3	2	1	1	1	1	2	2
4310107	2632	3	2	4	3	3	2	3	4	4	3	4	3	2	1	3	2	2	2	2	2	3	4	4	5	3	4	2	3	4	3	3	4	3	3	4	4	3	2	2	3	2	2	1	1	1	1	1	2
4310108	2633	3	4	2	4	4	4	5	4	3	9	3	4	3	3	5	3	5	3	3	4	3	5	4	4	4	3	3	3	4	2	5	3	5	2	5	2	1	4	4	5	5	4	2	1	1	1	1	1
4310109	2634	3	2	2	4	3	2	4	3	4	4	3	3	2	2	1	3	4	2	1	2	3	2	3	3	4	2	2	3	3	4	5	3	2	3	2	4	2	2	3	3	4	4	1	1	1	1	2	2
4410005	2640	2	4	4	3	3	4	4	2	2	5	3	2	4	1	1	3	3	4	4	3	4	4	3	4	3	2	4	3	3	4	5	3	3	3	4	3	2	2	3	3	3	3	1	1	1	1	1	2
4410007	2642	1	3	1	1	3	3	2	3	1	5	3	3	3	3	3	3	5	3	3	3	5	3	5	5	3	2	4	3	3	3	5	2	2	3	3	3	1	3	1	1	1	1	1	1	2	2	2	2
4410107	2649	2	1	1	3	4	4	3	2	1	5	3	3	2	3	1	2	3	2	2	3	2	1	3	3	3	3	3	5	5	3	5	3	2	1	2	2	1	3	2	2	2	3	1	1	1	1	1	2
4510001	2654	2	2	3	4	2	2	3	3	3	4	4	3	4	2	2	3	4	4	3	3	4	4	5	5	2	3	3	4	2	2	4	4	2	3	4	5	2	3	2	2	2	2	1	1	1	1	1	1
4510005	2658	2	2	1	3	4	5	5	2	4	5	4	4	4	2	1	2	5	2	2	4	4	5	4	4	4	4	5	4	4	2	4	3	2	4	2	2	2	2	2	2	2	2	1	1	1	1	1	1
4510009	2660	2	2	2	2	3	4	2	2	3	2	4	3	4	4	2	2	4	4	2	3	3	3	3	3	2	3	2	5	4	3	5	2	2	3	3	3	1	2	3	3	3	3	1	1	1	1	2	2
4610005	2666	3	4	4	5	3	3	5	3	5	5	3	3	3	4	1	2	5	2	3	3	5	3	3	3	3	4	3	5	4	3	5	3	3	3	3	5	3	3	3	4	4	5	1	1	1	1	1	1
4610006	2667	3	2	1	3	4	3	5	4	2	5	3	2	3	4	1	4	5	4	3	5	4	5	3	5	3	3	3	4	3	3	3	2	4	3	2	4	2	3	3	3	3	2	1	1	1	2	2	2
4610007	2668	2	2	3	3	4	3	4	2	4	5	3	3	3	3	2	3	5	4	4	4	4	4	4	4	3	5	4	4	3	9	4	2	2	4	2	4	2	3	3	2	2	3	1	2	2	2	2	2
4610100	2669	2	2	2	2	5	3	4	4	3	5	2	3	4	1	2	5	4	2	2	5	5	4	4	4	5	4	5	4	3	2	4	3	3	4	5	5	1	3	2	2	2	2	1	1	1	1	2	2
4610104	2673	4	2	3	3	4	4	3	4	4	5	4	4	3	4	1	3	4	2	2	3	2	3	4	4	4	3	4	3	2	3	4	2	2	3	2	4	2	3	2	2	2	2	1	1	1	1	1	2
4610105	2674	1	4	2	4	5	3	4	2	4	5	3	5	4	3	2	3	1	4	3	4	4	4	5	4	3	4	5	5	3	3	5	5	2	3	1	5	1	1	2	2	2	2	1	1	1	2	2	2
4610107	2676	5	3	4	4	3	2	2	5	1	5	4	4	5	1	1	1	5	2	1	1	3	2	5	4	4	3	4	1	3	5	4	3	2	1	2	5	1	1	1	1	2	1	1	1	1	1	2	2
4610108	2677	3	2	2	3	4	3	3	3	4	4	3	3	4	2	5	3	2	3	3	3	3	3	4	3	4	3	4	4	2	2	4	3	3	2	2	4	2	3	2	2	2	2	1	1	1	1	2	2
4610109	2678	4	4	1	3	4	2	5	4	3	5	3	3	3	1	1	2	4	3	3	3	3	3	4	4	4	4	2	3	3	3	4	3	4	3	3	3	2	3	3	3	3	3	2	2	2	2	2	2
4710005	2684	3	2	2	2	3	4	3	3	2	4	3	3	3	4	3	4	4	3	3	4	4	4	3	3	2	2	4	4	2	2	4	2	4	3	3	3	2	3	3	4	4	5	1	1	2	2	2	2
4710006	2685	2	2	4	2	4	3	2	2	1	5	1	3	5	4	1	5	5	4	2	4	5	5	5	5	4	5	4	3	2	3	4	3	3	3	2	3	2	1	1	1	1	1	1	1	1	1	2	2
4710007	2686	3	4	3	4	4	3	3	3	3	5	3	4	3	2	1	2	3	3	3	3	3	4	4	5	5	9	3	5	3	2	5	3	3	2	2	3	2	3	3	3	4	4	1	1	1	2	2	2
5010006	2691	3	3	2	3	4	4	5	4	5	5	3	4	4	4	2	3	4	3	3	3	4	3	4	5	5	4	3	4	3	3	5	3	3	2	3	4	3	3	3	3	4	3	1	1	1	1	1	1
5010101	2695	4	2	2	2	4	2	3	5	5	4	3	5	3	1	1	4	5	2	2	2	4	1	5	5	3	2	4	5	2	5	4	3	2	4	3	4	2	2	2	2	1	1	1	1	1	1	1	1
5010108	2697	4	2	3	4	4	2	2	2	3	4	5	3	3	2	1	1	5	5	4	4	4	3	3	4	3	4	4	3	5	2	4	2	2	4	3	4	3	2	1	1	1	1	1	1	1	2	2	2
5010111	2700	2	9	2	2	4	2	2	3	4	5	2	3	4	4	2	2	4	2	3	4	5	5	5	4	3	2	3	3	4	4	4	3	2	3	3	4	2	2	2	2	2	2	1	1	1	2	2	2
5010202	2702	2	2	3	4	4	3	3	3	3	4	3	3	3	3	3	3	3	3	3	3	3	3	4	4	3	3	3	3	3	3	3	3	3	3	3	3	3	3	3	3	3	3	1	1	1	1	1	1
5010203	2703	3	2	2	3	4	2	4	3	4	4	4	5	5	2	1	2	5	2	2	2	5	4	5	5	4	3	2	4	3	3	4	4	2	2	2	3	2	2	2	2	2	2	1	1	1	1	1	1
5010210	2709	2	2	2	3	3	2	2	2	4	4	2	5	5	3	2	2	2	2	2	2	3	3	3	4	4	4	3	4	3	3	4	3	2	2	2	3	3	2	2	2	2	2	1	1	1	1	1	1
5010301	2711	5	3	4	3	2	4	4	4	5	5	3	5	5	5	5	5	5	2	5	3	5	3	3	5	4	2	3	5	3	2	5	3	3	2	2	3	2	2	3	3	4	3	1	1	1	2	2	2
5010302	2712	2	4	3	5	3	2	3	3	5	5	2	3	3	3	1	3	1	3	4	4	5	5	5	5	3	3	3	4	3	2	5	3	3	3	1	4	1	3	3	3	3	3	1	2	2	2	2	2
5010306	2716	3	4	1	2	4	4	5	2	2	5	4	4	4	1	1	4	5	5	1	1	4	4	2	5	2	2	5	5	5	5	5	5	1	2	1	1	1	1	1	1	2	1	2	2	2	2	2	2
5010309	2719	4	4	2	3	3	4	4	3	3	3	2	3	4	2	1	4	4	3	2	2	2	2	3	3	4	3	4	3	2	2	4	3	2	2	3	3	2	2	2	2	2	2	1	1	1	1	1	2
5010404	2725	1	1	3	3	5	4	3	4	2	5	1	3	2	2	1	4	5	4	4	4	4	4	4	5	2	5	4	4	3	5	4	4	2	4	4	4	1	2	2	2	2	2	1	1	2	2	2	2
5010406	2727	3	2	3	4	3	2	2	3	2	5	3	3	3	1	3	1	4	2	2	2	2	3	5	5	5	4	3	3	2	3	3	3	3	2	2	4	1	1	1	1	1	1	1	1	2	2	2	2
5010407	2728	3	3	4	4	2	4	3	3	4	4	2	3	3	2	1	3	3	3	2	3	2	4	3	2	3	2	2	3	3	2	5	3	3	2	4	4	2	2	2	2	3	3	1	1	1	1	1	1
5010413	2732	3	2	1	3	4	2	3	5	1	5	3	3	3	2	1	3	4	2	4	3	5	3	5	5	2	3	2	5	3	3	4	2	2	1	2	3	1	3	3	2	5	3	1	1	1	1	1	1
5010504	2736	3	3	4	4	4	3	5	4	4	5	4	4	5	2	2	3	5	3	3	4	3	4	5	5	5	3	4	5	3	4	5	3	3	3	3	4	2	3	3	3	3	3	1	1	2	2	2	2
5010505	2737	2	1	2	3	3	4	3	3	2	5	3	3	4	3	1	2	2	2	3	4	4	3	3	4	4	9	3	4	3	3	5	3	3	2	3	4	2	2	2	2	3	3	1	1	2	2	2	2
5010512	2741	2	2	2	2	2	2	4	4	4	4	2	4	4	4	1	5	5	2	5	5	4	4	4	4	4	4	2	4	4	2	4	2	3	4	1	4	1	2	2	2	2	4	1	1	1	1	1	2
5010513	2742	3	3	2	3	4	3	5	4	4	4	3	2	3	2	2	3	5	4	3	4	3	4	4	5	5	4	4	3	4	2	3	3	2	3	2	4	3	3	2	2	2	2	1	1	2	2	2	2
5010600	2743	2	4	3	4	4	3	4	4	5	4	2	4	3	2	1	2	4	2	3	4	2	4	4	4	4	2	2	3	3	2	4	3	2	4	1	3	2	3	2	3	3	2	1	1	1	1	1	1
5010605	2748	3	3	2	3	3	4	4	3	3	4	2	3	3	3	1	3	4	3	2	3	3	4	4	5	3	3	3	3	3	3	5	3	3	3	3	3	2	3	2	2	2	2	1	1	2	2	2	2
5010612	2751	2	4	1	1	3	2	2	4	4	5	2	3	2	2	3	2	5	2	1	4	5	5	5	5	5	3	4	5	2	3	3	2	2	4	2	5	1	3	2	2	3	2	1	2	2	2	2	2
5010702	2754	3	2	4	3	5	2	3	4	1	3	3	3	2	3	4	3	3	1	1	1	5	4	5	2	1	4	2	4	4	2	5	2	2	4	1	4	2	3	1	1	1	1	1	1	1	1	1	1
5010703	2755	3	1	2	3	4	2	2	3	1	4	3	3	2	1	1	2	4	3	2	2	5	4	4	4	3	3	3	3	3	3	4	3	3	3	3	3	2	1	1	1	1	1	1	1	2	2	2	2
5010706	2758	3	2	3	4	4	3	3	3	4	5	3	5	3	3	2	3	5	3	2	3	3	5	5	2	3	2	3	3	3	3	4	3	3	3	2	3	2	2	3	2	2	2	1	1	1	1	1	2
5010707	2759	2	2	3	5	3	4	5	3	5	5	2	5	3	5	4	3	5	5	4	5	2	3	3	5	4	3	2	3	3	4	5	3	1	1	2	3	2	1	1	1	2	2	1	1	1	1	1	2
5010709	2761	2	2	4	3	3	4	4	3	4	4	3	3	4	3	2	3	5	4	3	4	4	4	3	4	2	4	4	4	3	3	4	3	2	2	3	4	3	3	2	2	2	2	1	1	1	1	1	2
5010710	2762	3	2	3	2	2	2	1	4	4	4	3	4	3	1	1	2	4	1	2	2	4	2	5	2	3	4	3	3	4	2	5	2	3	3	1	4	2	1	2	2	2	2	1	1	1	1	1	1
5010805	2766	2	3	3	3	4	3	3	4	3	3	3	4	3	3	2	3	3	3	3	3	4	4	4	3	3	3	3	3	3	3	4	3	3	3	3	3	3	3	3	3	3	3	1	1	2	2	2	2
5010808	2768	1	2	1	3	4	2	3	3	3	4	2	3	3	2	1	2	2	2	3	4	4	4	3	4	3	3	3	3	3	3	4	3	2	2	3	3	2	2	2	2	2	2	1	1	2	2	2	2
5010811	2770	2	2	3	3	4	3	4	3	4	5	3	3	2	3	2	2	5	4	3	3	3	4	5	4	4	4	3	3	3	3	4	4	2	3	1	3	3	2	2	2	2	2	1	1	1	1	2	2
5010900	2772	3	3	5	3	3	4	4	3	5	5	3	3	4	3	1	3	5	3	4	4	4	4	4	5	4	3	3	5	3	3	5	3	3	5	3	5	3	3	4	4	4	4	1	1	1	1	1	1
5010903	2774	2	1	1	2	2	2	1	3	3	3	4	3	3	2	1	2	5	2	1	2	1	4	3	5	3	2	1	2	3	2	5	3	2	3	3	3	1	3	2	2	2	2	1	1	2	2	2	2
5010906	2776	3	4	2	4	3	4	4	3	2	4	3	5	4	2	2	4	5	4	3	4	4	4	5	5	5	5	3	2	5	1	1	5	4	4	2	3	3	1	1	1	1	5	1	1	1	1	1	1
5010907	2777	1	3	4	3	3	4	2	3	5	5	2	3	3	1	1	1	3	3	2	1	1	2	4	5	3	5	3	5	3	3	5	3	5	2	4	3	1	1	3	3	3	3	1	2	1	1	2	2
5010910	2779	2	3	3	3	5	3	4	3	4	5	4	3	3	3	1	3	2	3	2	3	4	3	4	5	3	4	3	3	3	4	5	3	3	3	3	4	3	1	3	3	3	3	1	1	1	1	2	2
5110001	2781	2	3	3	4	4	3	4	4	2	5	2	3	3	3	2	4	3	3	3	4	5	4	3	2	4	9	4	4	2	3	4	3	2	3	2	4	2	3	3	3	3	3	1	1	1	1	1	1
5110004	2783	2	2	2	4	3	3	3	3	2	5	3	3	3	2	3	2	3	3	2	3	3	3	3	3	3	3	3	3	3	3	4	3	4	3	2	3	2	3	3	2	3	2	1	1	1	1	1	1
5110006	2785	3	1	2	3	3	3	2	3	2	2	1	2	3	1	1	2	5	1	2	2	2	2	5	5	2	3	2	3	3	2	2	2	2	4	3	3	4	3	2	2	2	2	1	1	1	1	1	2
5110007	2786	4	3	2	2	3	2	3	3	2	3	2	4	4	2	2	2	4	3	3	4	3	4	4	4	4	3	3	5	3	3	5	3	4	2	3	4	3	3	4	4	4	4	1	2	1	1	2	2
5110103	2789	2	2	2	3	3	4	2	2	2	5	1	3	4	1	1	4	5	4	5	5	5	5	4	4	3	3	4	3	3	2	4	3	4	3	3	3	1	2	3	3	3	2	1	1	2	2	2	2
5110105	2790	3	4	3	3	4	3	5	3	5	5	3	4	3	2	1	2	5	4	2	2	5	5	5	2	5	3	4	5	3	2	4	3	2	3	1	4	3	3	2	2	2	2	1	1	1	1	1	1
5110106	2791	2	3	3	2	3	3	3	3	3	5	3	3	3	3	2	3	3	2	3	3	3	3	3	3	3	3	2	3	3	2	4	3	2	2	3	2	3	2	3	2	2	2	9	9	9	9	9	9
5110203	2798	2	3	4	3	5	3	3	3	2	5	3	3	2	4	1	2	4	4	2	3	3	2	4	4	3	5	3	4	3	5	5	3	3	3	3	3	2	3	2	2	2	2	1	1	1	1	2	2
5110206	2800	2	2	2	3	4	2	4	3	4	5	3	2	4	4	2	3	5	3	4	4	4	4	3	4	2	3	4	3	2	3	3	3	3	3	2	4	2	2	2	2	2	2	1	1	1	1	1	2
5110207	2801	4	4	3	3	4	2	5	3	4	5	3	5	4	1	1	1	2	3	2	2	2	2	2	5	4	3	2	2	4	3	4	4	2	2	2	3	2	2	2	2	2	2	1	1	1	1	1	1
5110303	2807	4	2	3	2	4	4	3	3	2	3	4	2	4	2	1	4	4	5	4	3	4	5	5	5	4	5	4	5	3	5	5	2	4	4	5	4	2	2	2	2	2	2	1	1	1	1	1	1
5110304	2808	4	1	3	2	4	3	3	4	3	5	2	2	4	9	5	4	2	4	2	3	3	3	3	4	5	5	3	3	3	3	4	3	3	3	3	4	2	3	3	2	3	3	1	1	1	1	1	1
5110308	2811	2	2	2	2	3	3	2	3	3	3	2	3	3	2	1	2	5	3	3	3	4	3	3	4	3	3	3	4	3	2	4	3	3	3	3	3	2	2	2	3	3	3	1	1	1	1	1	2
5210004	2814	2	1	4	2	3	3	2	2	2	5	5	2	5	4	4	4	5	4	3	4	3	4	1	5	3	4	4	5	3	4	4	3	4	4	2	4	2	4	4	3	3	3	1	1	2	2	2	2
5210005	2815	2	2	3	3	4	2	3	3	3	2	2	3	4	9	1	4	5	3	3	4	5	5	4	4	3	3	3	4	3	3	5	3	2	3	2	4	2	3	3	2	2	2	1	1	1	1	1	2
5210009	2817	4	2	3	4	5	2	3	3	3	5	3	3	2	1	1	2	5	2	1	1	5	5	5	5	1	5	4	5	3	5	4	3	2	3	3	3	3	2	2	2	2	2	1	1	1	1	1	2
5210103	2822	2	3	3	3	3	2	4	3	4	4	2	4	4	4	2	3	2	2	4	4	5	5	3	3	4	4	3	3	3	3	2	2	2	3	2	3	2	3	3	3	3	3	1	1	2	2	2	2
5210107	2826	1	1	2	5	5	5	1	1	1	5	1	1	5	5	1	5	5	5	5	5	5	5	1	5	2	3	4	5	2	1	5	1	5	4	1	3	1	1	1	3	2	3	1	1	2	2	2	2
5210205	2832	2	1	3	4	4	3	3	4	5	5	2	3	4	3	1	3	4	2	9	4	3	4	5	5	5	5	4	5	3	4	5	4	4	2	3	3	2	1	1	1	1	1	1	1	1	1	2	2
5210207	2833	2	4	3	4	4	3	4	3	2	4	2	3	4	4	1	3	3	4	3	3	4	4	3	3	4	4	4	4	3	3	4	3	3	3	3	3	3	2	2	2	3	3	1	1	1	1	1	2
5210208	2834	3	2	2	4	2	4	4	3	3	3	4	3	3	2	2	4	4	4	3	2	2	3	3	4	3	3	3	4	3	3	4	3	2	3	3	4	2	2	2	2	3	2	1	1	1	1	2	2
5210300	2837	2	3	2	4	2	4	4	3	4	5	3	3	4	5	5	3	5	5	5	4	5	5	4	5	3	3	4	2	2	3	4	3	4	3	4	3	2	2	2	2	3	3	1	1	1	1	1	1
5210302	2839	4	2	4	4	5	4	4	3	2	5	4	5	4	2	1	2	4	3	2	3	5	4	5	5	3	5	4	3	4	2	3	4	2	3	2	4	3	1	1	3	2	3	1	1	2	2	2	2
5210303	2840	2	4	2	5	4	3	4	3	5	3	3	4	4	2	1	4	1	3	4	4	4	5	4	4	4	4	3	3	3	2	5	3	4	3	1	3	2	3	3	2	4	3	1	1	1	1	1	2
5210306	2842	2	2	2	3	4	4	3	5	3	5	2	3	4	3	2	2	5	3	4	4	3	5	4	5	5	5	3	4	3	3	4	5	2	2	3	4	2	2	2	2	2	2	1	1	1	1	1	1
5210307	2843	1	2	3	3	3	2	4	2	1	5	2	1	4	1	1	2	5	2	2	2	5	5	3	5	1	5	4	4	4	2	5	4	2	2	2	4	4	1	1	1	1	1	1	1	1	1	1	2
5210309	2844	3	3	3	4	5	3	3	3	4	5	4	5	4	2	2	3	5	4	2	2	3	2	4	4	3	3	3	3	3	4	4	3	3	3	3	3	2	2	2	2	3	3	1	1	1	1	1	1
5410009	2852	1	1	1	2	2	1	2	1	2	4	1	2	3	5	1	5	5	5	5	5	5	5	5	5	3	5	4	5	2	3	5	4	3	4	2	3	2	3	2	2	3	2	1	1	1	1	1	1
5510000	2853	2	2	3	2	4	3	3	3	2	5	3	2	4	5	3	5	5	3	3	3	5	3	3	5	2	2	4	5	4	3	4	2	4	3	1	3	3	3	2	2	2	2	1	1	1	1	1	1
5510007	2860	2	3	4	5	5	3	5	4	2	5	1	5	4	3	1	5	5	4	4	5	5	5	4	4	3	3	2	5	3	3	5	4	3	2	3	5	2	1	1	1	1	1	1	1	1	1	1	1
5510008	2861	3	2	2	4	4	3	4	3	4	5	3	3	3	3	3	3	5	3	2	3	4	4	4	4	3	4	4	5	3	3	4	3	3	3	3	3	2	3	3	3	2	2	1	1	1	1	2	2
5510011	2864	5	2	3	3	5	1	4	5	1	5	4	5	1	1	1	2	5	4	1	2	4	3	5	5	3	3	3	4	3	3	4	3	3	3	3	3	3	3	3	1	1	1	9	9	9	9	9	9
5510101	2867	3	2	3	2	5	4	1	3	4	2	1	3	5	2	1	4	5	2	3	4	5	4	5	5	4	3	4	1	3	2	5	1	4	5	2	5	5	1	2	4	2	3	1	1	2	1	1	1
5510102	2868	2	4	3	3	2	4	4	3	5	3	3	3	3	2	3	1	3	3	3	4	3	5	3	4	4	3	4	5	3	3	4	4	3	3	1	3	2	3	3	3	3	2	1	1	1	1	1	1
5510106	2872	3	2	3	4	3	3	3	3	2	5	2	4	3	3	1	4	5	4	3	4	5	5	3	4	3	3	4	5	3	2	5	3	2	3	3	4	1	2	2	2	2	2	1	1	1	1	1	1
5510110	2875	3	4	2	2	5	4	5	5	5	5	1	4	2	4	4	4	5	4	3	5	4	4	5	5	5	5	3	4	3	3	5	3	5	2	3	3	1	2	2	2	2	2	1	1	1	1	1	1
5610001	2877	1	2	2	2	4	4	4	2	4	4	2	3	4	4	2	4	3	4	4	4	4	4	2	3	2	2	4	4	3	3	5	3	2	2	2	2	2	2	2	2	3	3	1	1	2	2	2	2
5610003	2878	3	4	3	3	5	3	5	4	5	5	3	5	3	1	2	4	5	3	4	4	4	4	5	5	5	4	4	4	4	4	4	3	2	2	3	3	2	2	2	3	2	2	1	1	1	1	1	1
5610009	2881	2	3	3	4	4	4	3	4	4	5	3	4	3	4	2	3	2	9	3	4	4	4	4	4	3	3	4	4	3	3	5	4	4	4	2	3	2	3	3	3	3	2	1	1	1	1	1	2
6010000	2882	3	3	2	4	1	2	2	4	4	4	2	4	3	1	3	2	5	3	2	2	2	2	5	5	3	2	2	4	2	3	4	4	2	3	4	4	3	2	3	3	3	2	1	1	1	1	1	1
6010002	2883	3	2	3	4	5	4	3	4	4	4	3	4	3	2	2	2	4	3	3	3	2	3	4	4	5	4	3	4	3	3	4	4	2	2	2	3	2	2	4	2	3	2	1	1	1	1	1	1
6010003	2884	4	3	2	4	4	2	2	3	2	5	4	4	4	2	1	2	5	2	2	2	4	2	2	4	4	3	4	2	4	2	3	3	2	2	4	3	2	2	2	2	2	2	1	1	2	2	2	2
6010100	2887	3	1	4	4	3	3	3	3	2	4	2	3	3	1	2	2	4	4	2	2	3	3	5	5	4	2	4	3	2	3	5	2	2	3	2	3	2	2	3	3	2	3	1	1	2	2	2	2
6010202	2895	2	2	1	2	2	2	4	4	1	5	4	4	2	3	1	2	4	4	2	2	2	4	4	5	2	2	4	3	2	3	4	3	2	4	3	4	2	3	4	4	2	2	1	1	1	1	1	2
6010305	2903	2	2	4	3	3	3	3	2	2	5	2	2	3	4	1	4	5	3	4	5	5	4	3	3	4	3	3	3	4	2	3	3	3	4	2	3	2	2	3	2	3	4	9	9	9	9	9	9
6010307	2905	2	2	2	3	4	2	3	4	2	4	3	4	2	3	2	2	4	3	2	4	4	4	4	5	4	4	3	4	3	3	3	3	2	2	3	3	3	2	2	2	2	2	1	1	1	1	1	2
6010309	2906	2	2	4	2	2	4	3	2	3	4	2	2	4	3	1	3	2	3	3	4	4	4	3	3	3	2	3	5	2	2	5	2	5	2	2	3	1	3	2	2	2	4	1	1	1	1	1	1
6010310	2907	2	2	3	2	2	4	3	2	3	3	3	2	3	2	2	3	3	2	3	4	3	4	2	4	4	3	3	3	2	3	4	3	2	3	3	4	2	3	2	2	3	2	1	1	1	1	1	2
6210001	2908	2	2	3	4	3	2	4	3	5	5	4	3	5	5	1	4	5	2	4	4	4	4	5	5	4	2	4	5	2	4	4	2	3	2	3	5	1	3	2	2	2	2	1	1	2	2	2	2
6210004	2909	2	2	2	3	4	2	4	3	4	5	3	5	2	4	1	4	5	4	4	4	4	4	4	5	4	2	4	5	3	3	5	3	2	2	3	4	3	1	1	1	1	1	1	1	2	2	2	2
6210009	2911	5	3	4	4	5	4	3	4	2	4	4	4	4	4	2	3	5	3	2	2	3	2	3	5	2	5	3	5	3	3	5	2	3	4	3	4	3	3	3	2	2	3	1	1	1	1	1	1
6210011	2913	3	3	1	4	4	3	4	2	1	5	4	4	4	4	4	3	5	4	1	2	3	2	4	5	4	3	4	3	2	1	5	4	4	3	2	5	2	1	1	1	3	3	1	1	1	1	2	2
6410004	2916	3	2	3	4	5	3	3	4	4	5	4	4	4	4	2	3	5	4	2	2	4	3	4	4	4	3	4	4	3	4	5	4	2	4	3	3	2	3	2	2	2	2	1	1	1	1	2	2
6410005	2917	4	2	3	4	5	2	2	3	2	5	3	5	2	1	1	1	5	2	1	1	1	2	5	5	5	3	3	3	4	4	4	3	4	2	3	3	1	1	5	5	5	5	1	1	1	1	2	2
6410006	2918	2	2	2	3	3	2	3	3	3	4	3	3	4	2	2	2	3	2	3	4	4	3	3	4	4	2	3	4	3	3	4	2	2	3	3	4	2	3	3	3	3	2	1	1	1	2	2	2
6410008	2919	2	2	4	2	2	5	3	3	3	5	1	3	4	3	2	3	5	3	4	5	5	5	4	2	4	2	1	2	4	3	4	5	2	2	4	5	2	1	2	2	1	1	1	1	1	1	1	1
6410009	2920	3	4	4	3	4	3	5	3	5	5	5	4	3	2	1	2	3	4	2	3	3	4	4	4	3	2	4	2	3	3	5	4	2	4	3	3	2	3	3	3	3	3	1	1	1	1	1	1
6410011	2922	2	3	4	5	5	5	5	3	4	3	3	3	5	4	1	1	5	5	3	4	5	5	3	5	3	9	3	3	3	3	5	4	2	1	3	3	2	2	1	1	1	2	1	1	1	1	1	2
6410012	2923	2	2	3	3	3	3	4	3	4	4	2	3	3	2	1	3	3	9	2	3	3	3	5	5	5	9	4	5	3	3	5	3	2	3	2	4	2	3	2	2	2	2	1	1	1	1	1	2
6410100	2924	3	3	2	3	5	2	3	4	5	5	3	4	4	1	1	1	3	3	3	3	5	4	5	5	5	2	3	4	3	3	4	3	3	3	3	4	3	3	3	3	3	3	1	1	1	1	1	1
6410102	2925	3	2	1	3	4	3	4	3	2	5	5	4	5	2	2	2	4	3	2	3	3	2	5	5	4	2	4	4	2	3	3	3	2	2	3	3	2	2	2	2	2	2	1	1	1	1	1	1
6410104	2927	3	2	2	5	5	3	2	4	3	5	3	5	2	1	2	4	5	3	4	4	5	3	5	4	5	3	3	4	4	4	4	3	3	3	4	4	3	3	2	2	1	2	1	1	2	2	2	2
6410105	2928	3	2	2	4	3	2	2	4	5	2	3	3	2	2	1	1	5	2	2	2	4	4	3	2	3	3	3	4	2	2	4	4	2	2	3	3	1	2	3	3	3	2	1	1	1	1	1	1
6410106	2929	3	2	2	4	3	2	2	3	2	5	4	5	3	3	2	2	3	2	2	2	3	3	5	5	3	2	3	4	2	2	5	3	2	3	2	3	2	2	2	3	3	3	1	1	2	2	2	2
6410108	2930	2	3	3	3	4	3	4	3	4	5	2	3	2	4	2	3	3	3	4	4	4	4	5	5	4	2	3	3	4	3	5	3	4	4	4	3	2	3	3	3	3	3	2	2	2	2	2	2
6410200	2931	2	2	2	3	4	4	2	4	4	4	3	4	4	3	3	3	4	3	3	4	4	4	5	5	3	3	3	3	3	3	3	3	3	3	2	3	2	3	3	3	3	3	1	1	1	1	1	1
6410203	2933	4	3	2	4	4	2	3	4	4	4	3	4	3	2	3	3	4	2	2	2	3	3	4	5	4	4	4	3	3	2	4	3	4	2	2	3	2	2	9	9	9	9	1	1	1	1	1	1
6410208	2938	3	3	2	3	4	4	4	3	5	5	4	4	5	3	1	3	2	4	3	3	3	5	4	5	5	4	3	5	2	1	5	3	3	2	2	4	2	3	2	4	3	3	1	1	1	1	1	1
6410209	2939	2	2	2	2	3	3	4	3	2	3	2	3	3	2	1	3	3	3	4	5	5	5	3	5	3	3	3	3	2	3	5	4	3	3	4	3	2	3	3	3	3	3	1	1	2	2	2	2
6610001	2942	3	3	2	3	3	3	3	3	3	1	2	3	3	1	4	3	5	3	3	3	4	4	3	5	4	3	2	4	3	3	4	3	2	2	2	3	3	2	2	2	3	2	1	1	1	1	1	1
7010010	2957	3	2	1	2	1	5	1	5	1	5	2	2	2	2	1	3	5	2	1	1	2	2	4	3	3	5	3	5	3	2	5	2	1	3	1	3	1	2	2	2	2	2	1	1	1	1	1	1
7010106	2963	2	3	4	5	5	4	3	5	5	5	3	5	5	2	5	2	5	3	4	5	4	5	5	5	4	4	1	3	3	5	4	3	2	3	3	4	3	3	3	3	3	3	1	1	1	1	1	1
7010109	2966	5	1	1	2	3	2	5	1	1	5	3	3	5	1	1	1	5	3	1	3	1	3	3	5	5	5	3	3	3	1	5	3	5	1	1	2	3	3	3	3	3	3	1	1	1	1	1	1
7110000	2968	2	2	3	3	3	4	3	3	3	5	2	2	3	3	2	2	3	3	3	3	3	4	3	3	2	3	2	4	2	2	5	2	3	2	2	3	2	2	2	2	2	2	1	1	1	1	1	1
7110002	2970	4	2	4	5	4	5	5	3	4	5	4	4	2	1	2	2	4	5	2	1	1	2	5	4	2	3	1	5	4	4	4	3	1	2	3	2	1	1	1	2	2	2	1	1	1	1	1	1
7110003	2971	3	3	3	4	4	3	3	3	5	5	5	5	2	5	1	1	5	5	1	1	1	1	5	5	5	5	3	3	3	3	5	3	3	3	1	3	1	1	3	3	3	1	1	1	1	1	1	1
7110006	2973	3	3	3	3	2	3	3	2	4	2	3	3	3	3	2	3	3	2	2	2	2	3	3	4	3	2	3	2	2	2	4	4	2	2	2	3	2	2	3	2	2	2	1	1	1	1	1	1
7110009	2976	3	2	4	3	5	4	3	3	3	2	3	4	3	1	1	2	3	3	3	3	4	4	3	4	3	3	2	2	3	4	3	3	3	2	2	3	3	1	1	1	1	1	1	1	1	1	1	1
7110101	2978	4	4	4	5	5	4	4	4	5	4	3	5	4	4	1	2	5	4	2	2	2	2	5	5	3	4	2	4	2	3	1	3	4	2	4	5	2	3	2	2	2	2	1	1	1	1	1	1
7110102	2979	4	3	2	3	3	2	4	4	4	3	3	5	3	1	2	4	5	4	2	2	2	3	5	5	5	5	2	5	3	3	5	3	2	3	3	3	2	2	2	3	3	2	9	9	9	9	9	9
7110104	2980	2	2	3	3	3	3	4	3	3	5	4	3	2	4	2	3	5	4	2	4	4	4	5	5	2	5	4	4	2	4	5	2	3	2	2	4	2	3	2	2	3	3	1	1	2	2	2	2
7110106	2982	2	2	3	3	3	3	3	2	2	1	1	3	3	3	2	2	3	3	3	3	3	3	4	5	3	9	1	3	3	3	3	3	3	3	3	3	3	3	2	2	2	2	1	1	1	2	2	2
7210004	2989	3	1	3	4	2	2	4	3	4	4	4	4	3	4	1	2	4	3	2	3	4	4	4	4	2	3	3	5	2	2	4	2	3	3	2	3	2	1	2	2	3	3	1	1	2	2	2	2
8010001	2992	4	4	1	4	3	4	4	5	5	5	4	5	3	1	1	2	5	2	2	2	2	4	4	5	3	2	4	3	3	3	5	4	2	3	3	4	2	2	3	2	2	2	1	1	1	1	1	1
8010002	2993	3	2	2	3	4	2	3	2	4	1	2	3	2	3	1	2	3	4	2	3	3	3	2	4	4	4	4	3	2	3	5	3	9	9	9	9	9	9	9	9	9	9	9	9	9	9	9	9
8010007	2996	2	2	3	4	5	4	4	3	2	5	3	5	2	3	2	2	4	3	2	3	3	4	5	4	3	3	4	3	3	3	5	3	9	9	9	9	9	9	9	9	9	9	9	9	9	9	9	9
8010009	2998	3	4	5	5	4	1	5	5	5	3	5	5	5	1	1	1	5	4	3	1	5	1	5	5	4	5	3	5	3	2	5	2	2	1	1	3	2	3	3	2	3	3	1	1	1	1	1	1
8010101	3000	3	4	4	3	4	4	4	2	2	2	3	2	2	2	3	3	4	4	3	3	4	3	2	4	4	4	4	3	3	3	4	4	2	3	3	3	2	2	2	2	3	3	1	1	1	2	2	2
8010201	3007	1	2	4	3	5	2	2	3	3	5	2	2	5	5	1	2	5	4	3	4	5	5	5	5	2	5	3	4	2	3	5	5	1	1	1	3	1	1	1	1	1	1	1	1	2	2	2	2
8010204	3009	4	2	2	3	5	2	2	4	5	5	4	4	4	1	2	3	5	2	1	2	5	3	5	5	4	4	4	5	4	3	3	3	2	3	2	4	3	2	2	2	2	1	1	1	2	2	2	2
8010205	3010	3	3	2	2	3	3	2	2	4	3	2	3	3	3	2	2	4	3	2	3	2	3	5	5	3	3	3	4	3	2	5	3	4	3	4	3	1	3	3	3	3	4	1	1	1	1	1	2
8010207	3011	3	5	2	3	4	5	5	2	3	5	3	2	4	2	1	4	5	2	2	2	3	3	4	4	4	4	3	3	3	3	5	5	1	1	1	4	2	1	2	1	2	1	1	1	1	1	1	2
8010208	3012	3	2	3	4	5	3	3	4	5	1	5	4	2	1	3	2	5	4	2	3	4	2	5	2	2	3	4	4	4	2	5	2	2	3	2	4	2	3	2	2	4	3	1	1	1	1	2	2
8010209	3013	2	3	2	3	4	3	3	3	4	4	2	3	5	4	1	2	5	3	3	3	2	3	5	5	3	4	3	5	3	1	5	3	4	5	5	4	1	1	1	2	3	2	1	1	1	1	1	1
8010213	3016	2	2	3	3	3	4	3	2	3	4	2	3	4	3	2	3	3	4	2	3	4	3	3	4	3	4	4	4	2	2	4	2	3	3	2	4	2	3	3	3	3	4	1	1	1	1	1	1
8010300	3017	2	2	3	5	5	3	3	4	2	5	5	3	5	2	1	4	5	4	4	4	5	5	5	5	4	1	4	5	4	3	4	3	2	3	3	4	2	3	2	2	4	2	1	1	1	1	1	1
8010302	3019	2	2	3	3	2	4	3	3	3	5	3	3	3	3	1	3	5	4	4	4	5	5	2	4	4	3	3	4	3	3	4	3	4	2	2	3	2	3	3	3	3	3	1	1	2	2	2	2
8010309	3024	3	4	2	4	4	3	4	3	4	9	9	4	3	2	2	2	3	4	3	4	4	3	4	4	3	9	3	4	3	3	4	3	3	3	9	3	2	3	3	3	3	3	1	1	1	1	2	2
8110000	3025	2	2	3	2	3	4	2	2	5	5	2	2	2	4	1	3	2	3	3	4	5	4	4	4	2	3	3	4	3	3	5	3	3	5	1	2	2	3	3	3	4	3	1	1	2	2	2	2
8110001	3026	2	5	3	4	3	3	3	3	3	5	2	3	3	4	2	3	3	3	2	4	5	4	2	4	1	2	3	4	2	3	4	4	5	3	2	4	2	2	4	2	2	2	1	1	1	1	1	1
8110007	3029	2	1	2	3	5	2	2	3	1	3	4	2	2	2	1	4	5	5	2	4	4	4	4	4	2	3	3	4	4	5	4	4	5	2	1	4	2	1	1	1	1	2	1	1	1	1	2	2
8110103	3034	3	5	3	4	5	2	4	4	5	4	2	4	5	1	1	1	5	4	1	2	2	1	5	5	5	5	4	5	2	3	4	4	3	2	3	4	2	2	2	2	2	2	1	1	1	1	1	1
8310102	3048	2	2	5	2	3	4	3	2	1	5	3	4	4	2	1	2	5	1	3	4	5	5	4	5	4	3	5	4	3	3	5	2	2	4	2	3	2	2	3	3	2	2	1	1	1	1	2	2
8310103	3049	3	4	2	4	4	2	4	4	4	4	3	4	4	2	1	3	5	4	3	4	4	4	4	5	2	3	4	4	3	4	5	3	2	3	3	4	2	2	2	2	2	2	1	1	1	1	1	1
8310108	3054	4	1	3	5	5	1	1	4	5	5	3	4	3	1	5	1	5	3	1	3	5	3	5	5	3	5	1	3	4	3	4	3	2	2	3	5	3	2	2	2	3	2	1	1	1	1	1	1
8310109	3055	2	3	4	5	3	2	4	4	4	5	4	5	4	4	2	2	5	4	4	4	5	5	5	5	5	5	4	3	3	3	5	3	3	3	4	3	2	3	3	3	3	3	1	1	1	1	1	1
8410000	3057	2	3	2	3	4	4	5	2	5	3	4	3	3	2	1	3	5	3	4	5	5	5	4	5	5	3	3	4	3	3	5	3	2	5	1	3	4	2	2	3	2	2	1	1	2	2	2	2
8410005	3061	3	2	2	4	3	2	3	4	4	4	2	4	4	3	1	1	3	4	4	3	5	5	3	4	5	3	2	5	2	2	5	2	2	2	3	4	2	3	1	2	3	3	2	2	2	2	1	1
8410007	3063	2	4	2	5	2	2	3	3	2	5	2	4	3	3	4	3	4	3	2	2	3	2	5	5	4	5	3	4	2	2	4	2	1	4	3	4	2	1	1	2	2	2	1	1	1	1	1	2
8510001	3068	2	2	4	4	4	4	2	3	5	5	4	2	3	4	1	2	4	2	2	2	4	5	4	5	4	5	4	1	2	1	5	4	2	2	1	3	2	1	1	1	1	1	1	1	1	1	2	2
8510005	3072	2	3	3	4	4	2	4	4	4	4	2	3	4	2	2	4	1	2	2	5	5	5	4	4	2	4	3	4	3	3	5	3	3	3	2	4	3	3	3	3	3	3	1	1	2	2	2	2
8510007	3073	3	3	2	3	5	2	2	3	5	5	3	4	3	3	5	3	5	2	3	3	3	3	5	5	5	3	3	5	3	3	5	3	2	4	2	4	3	3	2	2	2	2	1	1	1	1	2	2
8510101	3077	3	1	3	5	5	2	2	5	1	5	3	4	2	3	2	2	5	1	1	2	5	5	5	5	4	3	3	9	3	3	4	4	2	2	1	2	2	3	2	1	1	1	1	1	1	1	1	1
8510102	3078	3	2	3	3	3	4	3	3	2	3	2	4	3	1	1	3	5	3	2	3	4	4	5	5	4	2	4	5	2	3	4	4	4	3	3	3	3	3	4	3	3	4	1	1	1	1	2	2
8510103	3079	3	3	2	3	4	2	4	3	5	4	2	4	3	2	2	3	4	2	2	3	4	3	2	4	3	3	3	3	3	4	5	3	3	3	2	3	3	2	3	3	3	3	1	2	2	2	2	2
8510104	3080	3	2	4	2	2	2	3	3	2	4	2	3	2	2	1	4	3	2	1	1	3	3	4	5	2	2	4	5	3	3	5	5	1	2	3	3	2	4	5	3	3	4	1	1	1	1	1	1
8510109	3083	3	3	4	4	5	2	3	4	4	5	4	4	3	4	2	2	4	3	3	3	4	3	4	4	5	3	3	3	3	2	4	2	2	3	2	4	2	2	2	2	2	3	1	1	1	2	2	2
8610000	3084	3	2	3	3	5	2	3	4	4	5	3	4	3	1	1	4	5	3	3	3	4	5	3	2	4	3	4	4	3	4	5	3	2	3	3	3	3	2	2	2	2	2	1	1	1	1	1	1
8610002	3086	3	3	3	3	2	2	4	3	4	3	4	4	3	3	1	2	5	3	3	3	3	2	4	4	3	9	3	3	3	3	4	3	3	3	3	3	2	2	3	3	3	3	1	1	2	2	2	2
8610004	3088	3	2	2	2	4	2	3	3	2	4	3	4	2	1	3	2	4	3	2	2	2	2	4	4	2	2	3	3	4	2	4	4	5	3	2	2	2	2	2	2	4	3	1	1	1	1	1	1
8610006	3090	2	1	3	3	5	2	3	3	2	5	3	4	2	2	1	2	5	3	2	3	4	4	5	5	2	2	3	4	4	4	5	3	3	3	3	3	2	4	4	4	4	4	1	1	1	1	2	2
8610008	3092	4	3	3	4	3	2	3	3	3	3	3	3	4	2	2	3	3	3	2	2	3	3	4	4	3	3	3	3	2	3	5	3	3	3	3	4	2	2	3	2	3	3	1	1	1	1	2	2
8710004	3096	3	2	3	4	4	2	4	4	4	4	3	4	4	4	2	2	2	2	2	2	2	2	3	3	4	3	3	3	3	3	4	3	3	4	2	3	2	2	2	2	2	2	1	1	1	1	1	1
8710005	3097	2	4	2	2	5	4	4	3	5	5	2	3	4	2	1	5	4	5	5	5	5	5	5	5	3	4	4	5	2	4	5	4	5	2	1	5	2	2	3	3	3	3	1	1	1	1	1	2
9210005	3107	3	2	4	3	3	1	2	5	3	5	4	5	3	2	1	1	5	3	3	2	4	5	5	5	4	4	3	3	4	2	4	3	3	3	3	3	2	2	2	2	2	2	1	1	1	2	2	2
9910010	3117	5	4	4	5	5	3	4	3	5	5	5	5	5	5	4	3	3	3	5	5	5	5	3	5	5	3	3	5	3	3	3	3	3	3	3	3	3	3	3	3	3	3	1	1	1	1	2	2
9910103	3122	3	2	2	3	5	3	3	3	2	4	3	3	4	2	2	2	4	2	2	2	2	2	4	4	4	3	4	5	3	3	4	3	2	3	3	4	2	2	2	2	2	2	1	1	1	1	2	2
9910109	3125	2	3	3	3	4	3	3	3	4	5	3	3	2	2	2	4	5	3	4	4	5	4	4	3	4	3	3	3	2	2	4	3	2	3	2	3	2	3	3	3	3	3	1	1	2	2	2	2
9910110	3126	4	2	4	5	5	3	5	5	2	5	3	5	3	1	5	4	5	3	3	3	5	5	3	5	2	2	3	5	4	3	5	1	3	2	1	3	2	3	2	3	2	1	1	1	2	2	2	2
20001	4002	2	4	1	5	4	5	1	5	5	3	2	3	1	1	1	5	1	3	5	3	1	5	5	5	4	5	2	3	3	1	5	1	3	3	3	5	1	1	3	1	2	4	9	9	9	9	9	9
20002	4003	3	2	3	2	2	3	3	3	3	2	3	4	3	2	2	3	5	3	3	3	3	4	3	3	4	2	3	4	3	3	4	2	3	2	2	3	2	2	3	3	2	2	1	1	1	1	2	2
20005	4005	3	2	4	2	3	4	4	3	5	3	2	3	4	2	1	2	5	4	3	4	4	4	3	3	4	3	3	4	3	3	4	3	3	3	4	4	2	2	3	2	3	2	1	1	1	1	2	2
20007	4007	1	3	4	4	2	3	4	3	1	5	3	4	3	4	2	2	5	4	2	3	2	4	3	5	3	3	4	2	3	3	5	5	1	1	1	3	2	1	1	3	2	2	1	1	2	2	2	2
20020	4014	2	2	5	4	1	5	3	3	2	4	4	1	4	2	1	4	2	3	5	5	5	5	2	5	2	3	3	2	2	3	5	5	2	2	3	5	1	2	3	3	3	1	1	1	1	1	1	1
20104	4021	3	3	2	3	4	3	4	4	4	4	3	3	4	3	3	2	5	3	3	3	4	3	4	5	3	3	3	3	4	4	4	3	3	3	3	4	2	3	3	3	3	3	1	1	1	1	1	1
20107	4022	2	1	4	5	3	4	5	3	5	1	1	3	3	4	1	2	5	5	5	5	4	4	4	5	3	3	4	5	2	4	5	4	3	2	1	5	1	3	2	2	4	3	1	2	2	2	2	2
20114	4027	2	1	3	4	3	2	4	4	3	5	2	5	3	1	4	1	5	3	2	3	4	2	4	4	5	3	4	3	2	2	4	5	4	1	3	4	2	2	3	3	2	2	1	1	1	1	2	2
20120	4031	1	2	2	3	5	1	3	4	5	5	3	5	4	4	1	2	5	3	3	3	2	4	5	5	5	3	3	5	4	4	5	4	1	2	1	5	1	1	2	3	1	1	1	1	2	2	2	2
20200	4034	3	2	1	4	5	3	4	3	4	5	5	5	5	1	1	3	5	3	4	4	4	4	5	5	5	2	5	4	4	5	5	5	1	2	1	5	1	2	2	3	1	1	1	1	1	1	2	2
20204	4036	3	4	3	4	4	2	3	3	4	4	3	4	4	2	4	4	5	2	3	3	4	3	5	5	4	3	4	4	9	3	5	3	2	2	3	4	1	2	3	3	3	3	1	1	2	2	2	2
20206	4038	1	3	3	5	4	3	3	1	3	5	2	3	5	4	1	3	1	4	4	5	5	5	3	3	3	3	5	5	3	3	5	3	2	3	1	5	1	1	1	1	3	3	1	1	1	1	2	2
20208	4039	2	3	3	2	4	2	3	4	3	5	3	4	3	2	1	2	5	3	2	2	2	4	4	4	4	3	2	4	3	3	5	4	3	3	4	3	2	2	2	2	2	2	1	1	1	1	1	2
20209	4040	3	2	2	4	4	2	3	3	2	4	4	4	2	2	3	3	4	3	2	3	4	3	4	4	4	3	3	3	4	3	4	4	4	3	2	3	2	2	3	3	3	3	2	2	2	2	2	2
20210	4041	1	2	1	3	4	3	2	4	5	5	1	5	5	4	1	4	5	4	5	4	4	5	5	5	4	3	1	5	4	1	5	2	2	3	4	3	2	4	3	4	5	3	1	2	1	1	1	1
20215	4044	3	2	1	1	4	3	3	2	1	5	1	5	3	3	5	1	5	3	1	2	4	2	5	5	5	4	1	3	3	1	5	3	2	3	1	3	1	1	3	1	1	1	2	2	2	2	2	2
20218	4047	3	2	1	3	3	4	3	3	4	5	2	3	2	2	1	2	5	1	1	1	2	1	5	5	4	4	4	4	2	5	5	3	2	2	1	4	1	1	2	2	2	2	1	1	2	2	2	2
20220	4049	5	5	3	3	3	2	3	3	5	5	2	3	3	2	2	2	3	3	4	4	1	3	4	5	5	5	4	3	9	4	5	4	3	3	2	3	2	4	3	4	3	3	1	1	9	9	9	9
20301	4051	2	2	2	4	2	4	4	2	4	5	2	3	4	4	1	3	5	3	4	4	4	4	4	4	3	2	2	4	3	2	4	2	2	3	1	4	1	3	2	3	3	2	1	1	2	2	2	2
20302	4052	2	3	3	5	4	5	3	3	4	5	3	3	4	3	2	2	5	3	3	2	5	4	5	5	4	2	3	3	5	3	5	4	1	3	3	4	2	1	2	2	1	1	1	1	1	1	1	1
20307	4056	2	4	2	3	4	4	5	2	3	4	3	4	4	3	2	4	5	4	3	3	4	3	3	4	3	3	4	3	3	3	4	3	3	2	3	4	2	3	3	3	3	3	1	1	2	2	2	2
20308	4057	1	3	2	4	5	4	4	2	5	5	4	3	2	3	1	1	5	5	4	5	5	5	5	3	5	5	5	5	5	1	5	2	4	5	1	5	1	5	2	2	2	5	1	1	1	1	2	2
20311	4059	3	4	2	3	2	4	5	3	3	4	4	3	4	2	1	4	5	4	2	4	4	4	4	5	3	3	4	3	3	3	4	3	2	2	4	5	1	3	2	2	2	1	1	1	1	1	2	2
20313	4060	2	3	4	5	5	3	5	5	5	5	3	5	5	2	1	5	3	3	5	5	5	5	5	5	5	5	3	4	3	3	4	3	3	3	3	3	3	2	3	3	3	3	1	1	1	1	1	1
20314	4061	2	2	3	4	5	2	2	4	1	4	3	4	1	1	3	2	4	2	3	2	4	2	4	4	5	5	3	4	3	3	5	3	1	2	1	4	2	3	3	2	2	1	1	1	2	2	2	2
20317	4064	3	2	2	5	4	1	4	4	5	5	4	5	2	1	4	4	5	3	2	4	5	5	5	5	5	3	4	5	3	5	5	5	2	1	1	2	2	1	1	1	1	2	1	1	2	2	2	2
20324	4068	2	2	2	3	3	2	3	3	4	4	3	3	2	3	3	3	4	3	3	3	4	3	4	4	4	3	3	4	3	3	3	4	3	3	3	3	2	3	2	2	2	2	1	1	1	1	1	1
20401	4070	3	2	2	2	4	3	3	3	5	5	3	2	4	4	1	4	5	3	2	3	5	5	4	5	3	5	4	3	4	3	5	3	2	3	3	2	3	1	1	1	1	1	1	1	2	2	2	2
20402	4071	4	4	1	2	4	1	2	2	4	4	2	4	4	4	4	4	4	4	4	1	1	1	4	4	4	4	2	4	2	2	5	4	1	2	3	3	3	2	2	3	2	2	1	1	1	1	1	1
20406	4074	2	4	2	4	4	5	4	2	4	5	3	3	4	3	2	5	4	4	4	5	4	4	5	5	3	3	5	5	3	4	5	2	2	4	3	3	2	4	3	2	2	2	1	1	1	1	1	1
20407	4075	3	4	3	3	4	2	2	4	3	3	3	4	3	2	2	3	4	3	2	3	3	3	4	4	4	3	2	3	3	3	4	3	3	3	3	3	3	2	2	2	2	3	1	1	1	1	1	1
20416	4079	5	2	2	2	5	3	2	3	1	5	1	4	2	1	3	1	1	3	1	3	4	4	9	2	1	1	5	5	2	3	5	5	1	3	1	2	1	1	1	1	2	1	2	1	1	2	2	2
20418	4081	2	2	1	4	5	4	3	3	2	5	2	3	3	1	1	1	5	3	2	3	3	2	5	5	2	5	3	4	3	3	5	4	3	4	3	4	1	3	3	3	3	3	1	1	1	1	2	2
20510	4092	3	2	3	3	3	3	3	3	2	5	3	3	2	3	3	3	5	3	2	2	2	3	4	4	3	3	3	3	3	3	3	3	3	3	3	3	3	2	2	2	2	2	1	1	2	2	2	2
20512	4094	2	2	2	3	3	2	4	3	4	5	4	3	4	5	1	3	5	2	2	5	5	5	4	5	4	4	4	3	4	2	5	4	3	3	2	3	3	3	4	4	3	3	1	1	2	2	2	2
20513	4095	3	2	2	3	3	2	4	4	4	4	3	4	4	3	1	2	5	4	3	4	2	4	4	5	5	5	5	4	2	5	4	5	2	1	2	4	2	1	1	1	3	1	1	1	2	2	2	2
20520	4097	2	2	2	3	2	4	4	3	4	4	3	3	4	2	2	4	3	3	4	4	5	5	3	5	3	3	4	5	3	2	5	2	3	4	2	4	2	3	2	2	3	3	1	1	1	1	1	1
20601	4103	2	2	2	3	4	2	3	3	2	4	4	3	3	4	3	3	5	2	2	3	4	3	4	5	2	5	4	4	3	3	4	3	3	4	2	4	3	3	3	3	2	2	1	1	2	2	2	2
20603	4105	3	2	2	3	4	2	3	1	2	5	4	3	5	5	3	3	4	3	3	3	4	3	2	5	3	3	5	4	3	4	4	2	2	3	3	4	2	4	2	3	2	2	1	1	1	1	2	2
20607	4109	3	2	3	3	4	2	2	3	4	3	3	3	3	4	2	3	5	2	2	2	4	3	2	4	2	3	4	4	3	2	3	4	4	2	3	4	3	4	3	4	4	4	1	1	1	1	1	1
20612	4112	3	3	4	5	5	4	4	3	3	5	3	4	3	3	2	1	5	3	2	2	2	3	4	5	5	4	4	5	3	5	4	4	3	3	3	4	3	2	2	3	2	2	1	1	1	2	2	2
20615	4115	2	3	2	3	4	4	2	2	4	4	2	4	4	1	2	3	2	2	2	4	3	4	4	5	3	2	3	4	3	3	4	2	2	2	3	4	2	3	2	3	3	2	1	1	1	1	1	1
20620	4117	2	2	3	4	3	2	3	3	4	5	2	3	3	4	2	4	5	4	2	4	5	3	5	5	3	5	4	5	2	5	4	4	3	2	3	5	1	1	1	1	2	1	1	1	1	1	1	1
20621	4118	2	3	2	3	4	3	3	3	2	5	3	3	3	3	1	3	5	5	3	3	4	3	4	5	4	5	4	5	3	4	4	3	3	2	2	3	2	2	2	3	3	2	1	1	2	2	2	2
20622	4119	2	3	4	3	3	4	4	3	4	4	3	3	4	3	1	2	5	4	4	4	5	4	5	5	2	5	3	5	3	2	5	5	3	4	2	5	2	2	3	3	3	3	1	1	1	2	2	2
20700	4120	3	2	3	4	5	2	4	3	3	4	3	3	3	3	2	3	4	3	2	3	4	2	4	4	2	3	4	3	3	3	3	3	2	4	3	4	3	2	2	2	2	2	1	1	1	1	1	1
20705	4122	3	2	4	4	4	4	3	3	4	5	2	3	4	4	2	3	5	2	2	3	5	3	5	5	3	5	4	5	3	3	4	3	3	3	2	5	2	3	3	2	2	3	1	1	1	1	2	2
20707	4124	3	2	2	4	4	3	4	4	4	4	4	2	2	4	1	4	5	4	2	3	2	2	3	4	2	3	3	3	3	4	4	3	3	2	3	4	3	2	2	2	2	2	1	1	1	1	2	2
20708	4125	2	2	2	3	2	3	3	2	3	1	2	3	4	4	1	2	5	1	5	3	5	5	4	3	4	4	4	5	3	3	5	3	2	4	4	2	2	2	2	2	2	2	1	1	1	1	1	1
20710	4127	2	2	2	4	3	2	1	3	3	4	2	3	2	2	2	3	4	2	2	2	3	4	3	4	2	1	4	3	3	3	4	4	2	2	2	3	2	1	2	1	2	1	1	1	1	2	2	2
20715	4129	3	2	2	3	5	1	3	5	3	5	3	4	5	5	2	2	5	1	2	3	2	3	5	5	5	3	4	5	3	3	5	3	4	4	4	5	1	3	3	3	2	2	1	1	1	1	1	2
20724	4135	2	3	3	4	4	3	4	3	3	4	2	3	3	3	2	2	5	4	3	3	4	4	4	5	3	3	2	3	3	3	4	4	2	3	3	3	3	2	3	2	3	2	1	1	1	1	1	2
20806	4139	2	2	3	4	3	3	3	4	2	5	4	5	4	3	2	4	5	3	4	4	5	4	5	5	3	3	2	4	3	4	5	3	3	4	3	4	3	4	3	4	4	4	1	1	1	1	1	2
20810	4142	4	2	3	4	4	3	3	3	2	5	4	4	3	1	1	2	3	4	1	1	2	2	4	4	4	2	4	4	3	1	4	4	2	2	3	3	2	2	2	2	4	3	1	1	1	1	1	1
20812	4143	3	2	2	4	5	2	4	5	1	5	3	4	2	3	2	2	5	3	1	2	5	5	4	5	4	3	5	5	4	3	3	4	2	3	5	4	4	1	2	2	2	2	1	1	1	1	2	2
20813	4144	4	2	4	2	4	2	4	4	4	2	2	3	4	1	1	1	5	2	2	2	2	4	3	4	4	4	4	5	3	2	4	4	2	9	3	5	3	2	2	4	4	2	1	1	1	1	1	1
20817	4147	2	2	2	3	3	2	3	3	2	5	2	3	3	4	2	3	4	3	3	3	2	3	3	3	3	3	3	5	3	3	4	3	2	2	3	3	3	3	3	3	3	3	1	1	2	2	2	2
20904	4153	3	3	2	3	4	4	4	2	2	5	4	3	5	4	1	4	5	4	4	4	4	4	2	5	3	3	4	5	3	5	5	4	2	2	2	4	1	2	1	1	2	2	1	1	1	2	2	2
20905	4154	3	2	2	2	3	3	3	3	3	2	2	3	3	2	1	3	4	3	2	3	3	4	4	2	4	3	2	2	3	3	2	3	3	2	2	3	3	2	2	2	2	2	1	1	2	2	2	2
20907	4156	3	3	3	3	2	3	3	3	4	2	3	3	3	3	2	3	4	3	3	3	3	3	4	3	3	3	3	3	3	3	3	3	3	3	3	3	3	3	3	3	3	3	1	1	1	1	1	1
20908	4157	3	2	4	4	5	2	3	3	2	3	4	4	4	2	1	2	5	4	2	2	3	3	3	4	4	4	2	5	4	4	5	2	1	3	3	4	2	2	2	2	2	2	1	1	1	1	1	1
20913	4160	2	3	2	3	3	2	2	3	4	5	4	3	3	3	2	3	5	2	2	3	3	3	3	5	3	5	2	3	3	3	3	3	3	4	4	4	2	3	2	2	2	2	1	1	1	1	1	1
20918	4164	2	3	2	3	4	3	4	3	5	5	3	3	4	3	1	3	5	4	3	4	4	4	5	5	5	5	4	4	3	3	5	3	3	4	2	5	2	2	4	4	4	4	1	1	2	2	2	2
20924	4168	2	2	1	3	2	3	4	2	2	5	4	3	3	3	1	2	4	4	5	5	3	5	3	4	4	2	4	5	2	3	3	4	3	4	4	4	2	2	2	2	2	2	1	1	1	1	1	1
21000	4169	2	3	2	2	4	4	4	3	4	4	3	4	3	3	2	4	5	4	4	4	4	4	4	3	3	2	4	4	3	3	4	3	4	4	3	4	2	3	2	3	3	3	1	1	1	1	2	2
21001	4170	3	4	4	3	5	2	5	4	5	5	3	3	4	4	1	2	2	4	4	4	4	3	5	5	4	4	4	4	3	2	4	2	2	9	2	4	2	3	2	2	2	2	1	1	1	1	1	1
21008	4174	3	2	3	3	4	1	4	3	2	5	4	3	3	2	1	3	5	4	3	3	4	3	4	4	3	3	4	3	3	3	5	3	3	3	2	3	2	3	4	4	4	4	1	1	2	2	2	2
21016	4180	3	1	4	4	4	4	2	4	2	5	2	2	2	2	2	4	5	3	2	2	4	4	3	4	2	4	4	4	4	4	4	4	3	2	2	4	4	2	4	2	2	2	1	1	1	2	2	2
21101	4185	3	2	3	3	4	3	2	3	4	5	4	3	4	2	1	1	5	3	3	1	4	3	5	4	3	3	3	9	3	3	5	4	2	3	3	4	2	3	3	3	3	3	1	1	2	2	2	2
21110	4189	4	3	3	3	5	4	5	3	1	5	4	4	1	1	1	2	5	3	1	1	1	4	5	5	2	3	4	4	4	3	5	3	3	3	1	4	2	2	2	2	2	2	1	1	2	2	2	2
21111	4190	4	2	2	3	4	2	4	3	4	2	2	2	3	2	2	3	3	2	2	2	4	4	4	4	3	4	2	4	3	3	4	3	4	4	2	3	2	2	2	2	3	3	1	1	1	1	1	1
21114	4192	2	2	3	2	3	4	4	4	5	4	2	3	5	1	1	3	5	4	5	3	5	5	4	5	3	5	2	4	2	1	5	3	4	3	4	5	2	3	3	3	3	3	1	1	1	1	1	1
21117	4194	2	2	3	4	4	2	2	3	2	5	4	3	3	1	1	2	5	3	3	3	2	3	5	4	4	5	2	4	4	3	4	3	2	3	2	4	3	2	3	2	4	4	1	1	1	1	1	2
21118	4195	2	5	5	5	4	5	4	4	5	5	3	2	4	5	1	2	5	5	4	4	4	5	4	5	4	5	2	5	4	2	3	2	1	2	1	5	1	1	1	3	2	1	1	1	2	2	2	2
21119	4196	2	2	4	3	5	1	4	3	5	5	3	3	2	5	1	3	5	4	3	4	5	4	4	5	4	3	4	5	2	3	4	3	3	4	2	3	3	2	2	2	2	2	1	1	1	1	1	1
21121	4197	1	2	5	3	3	4	2	2	3	4	2	3	4	3	1	4	4	4	4	5	4	4	4	4	3	2	4	3	2	2	5	3	2	2	2	4	2	3	3	3	3	3	1	1	1	1	1	1
21124	4199	2	3	2	4	3	4	4	3	3	5	3	4	3	3	2	3	5	4	4	4	5	5	4	4	3	3	4	4	3	3	2	3	3	3	3	3	2	3	3	3	3	3	1	1	2	2	2	2
21211	4204	3	2	2	4	4	3	4	4	4	5	4	3	3	3	2	3	4	3	3	3	3	3	3	5	4	3	4	4	3	3	5	3	3	3	3	3	2	3	3	3	3	3	1	1	2	2	2	2
21221	4211	3	2	2	3	4	2	3	5	5	4	3	4	5	1	1	3	5	3	3	4	5	4	5	5	4	3	3	3	4	3	5	3	2	3	3	5	2	3	2	1	2	1	1	1	1	1	1	1
21224	4214	2	3	4	3	4	3	3	4	4	4	3	4	4	4	4	3	5	2	2	3	3	4	4	4	4	4	3	5	3	3	4	3	2	4	4	4	2	3	3	2	3	2	1	1	1	1	1	1
21301	4216	2	2	2	4	5	2	5	3	5	5	2	3	5	4	1	4	5	2	2	1	4	5	5	5	5	5	5	5	2	3	5	3	2	3	1	5	1	1	1	1	1	1	1	1	1	1	1	2
21304	4219	2	3	3	3	3	4	4	2	4	3	1	2	4	3	3	4	3	4	3	3	4	4	4	4	3	3	4	5	2	2	5	3	3	4	3	3	2	3	3	3	2	2	1	1	1	1	1	1
21402	4232	1	2	2	3	3	4	3	2	3	5	3	4	2	3	3	4	5	3	3	4	5	3	4	4	2	2	4	4	2	4	5	3	2	3	2	3	2	3	4	4	4	4	1	1	1	1	2	2
21403	4233	2	2	2	3	2	4	4	3	1	4	2	3	4	4	1	4	5	5	4	4	5	5	2	4	3	3	4	5	3	3	5	3	3	2	3	4	2	2	3	3	2	3	1	1	1	1	1	1
21404	4234	1	3	2	2	5	2	3	3	1	5	4	5	1	2	2	2	5	1	2	5	5	3	5	5	5	5	3	5	2	3	5	3	2	3	3	4	1	2	1	1	1	3	1	1	2	2	2	2
21406	4235	3	2	2	2	4	4	4	3	2	4	2	4	4	3	1	3	5	4	3	3	2	4	3	4	4	1	5	3	4	2	4	2	2	3	2	4	2	2	2	2	2	2	1	1	1	1	2	2
21409	4237	2	1	1	3	4	2	3	3	2	5	9	4	3	2	1	3	5	3	3	3	4	4	5	3	3	2	3	3	3	3	5	3	3	3	3	3	2	2	2	2	2	2	1	1	2	2	2	2
21410	4238	5	4	3	3	4	2	4	3	4	3	3	5	1	1	1	2	5	2	2	2	4	4	5	4	4	4	3	4	4	4	4	4	2	2	3	3	3	2	3	2	2	2	1	1	1	1	2	2
21413	4239	3	2	3	4	4	5	3	2	5	5	2	5	3	4	2	2	3	3	4	4	3	4	4	4	5	5	2	5	3	3	5	3	3	4	3	3	2	3	3	2	2	2	1	1	2	2	2	2
21415	4240	2	2	2	4	4	4	2	3	4	5	3	3	4	4	1	2	4	3	2	4	4	4	5	5	3	2	4	4	3	3	4	4	3	2	2	3	2	4	3	3	4	4	1	1	1	1	2	2
21417	4241	2	2	3	4	4	3	3	4	4	3	2	2	4	3	2	2	4	4	4	4	4	4	4	4	4	3	3	3	3	2	5	2	3	2	2	3	2	3	2	2	2	2	1	1	1	1	2	2
21418	4242	3	2	3	4	2	3	3	3	4	5	2	3	3	3	2	3	5	4	3	4	4	4	3	4	3	2	4	4	3	2	4	3	2	3	2	4	2	2	2	2	3	2	1	1	1	1	2	2
21420	4244	2	2	3	2	4	2	4	3	1	5	3	3	4	4	2	3	5	2	2	3	1	4	4	5	4	2	3	5	2	2	4	3	2	2	3	5	1	3	3	3	3	2	1	1	1	1	2	2
21423	4247	2	1	2	2	3	2	4	2	3	5	2	3	4	3	1	4	5	2	4	4	4	4	5	5	2	3	4	3	2	3	4	4	3	4	2	4	2	2	2	2	2	2	1	1	1	1	2	2
21424	4248	3	4	4	5	5	2	4	3	2	5	3	5	5	2	1	2	5	4	5	4	4	4	5	5	5	5	3	5	3	5	5	3	3	4	2	5	1	1	2	2	3	2	1	1	1	1	1	1
21501	4251	1	5	1	5	5	5	1	1	1	5	1	5	5	1	1	5	5	5	1	1	5	5	1	5	1	1	5	5	5	1	5	1	1	5	5	5	1	1	1	1	1	1	1	1	1	1	2	2
21505	4255	1	3	2	3	5	3	3	3	4	3	3	3	4	2	2	2	3	3	4	4	4	4	4	4	3	3	3	3	2	3	4	2	3	3	3	3	2	3	3	2	3	3	1	1	1	1	2	2
21512	4261	2	2	2	4	4	3	3	4	3	5	3	3	3	2	1	4	5	3	2	2	3	3	4	5	4	3	4	3	2	5	5	5	2	3	2	4	1	2	2	2	3	3	1	1	1	1	1	2
21525	4266	2	3	3	4	4	4	5	3	2	5	2	3	4	3	1	4	5	4	4	4	5	4	4	2	5	5	4	4	3	4	5	3	2	3	2	3	3	3	3	2	2	2	1	1	2	2	2	2
21603	4269	2	2	3	3	4	2	2	3	4	5	3	3	4	4	3	3	5	3	4	4	4	4	3	4	2	4	4	5	3	5	3	3	3	3	3	4	2	3	2	2	3	3	1	1	2	2	2	2
21620	4275	3	2	3	3	4	2	2	4	4	5	3	3	2	3	2	4	4	3	2	4	4	4	4	5	3	3	2	2	3	2	4	3	3	2	3	4	2	2	2	2	3	3	1	1	2	2	2	2
21704	4277	3	3	2	3	5	2	3	3	4	5	4	3	4	2	2	3	5	3	2	3	3	3	4	4	4	4	3	4	3	3	4	3	2	3	1	3	2	2	2	2	2	2	1	2	2	2	2	2
21706	4278	3	2	2	4	5	2	3	4	2	5	4	4	3	4	3	2	5	3	2	3	4	5	4	4	3	3	4	4	3	4	4	2	2	4	2	4	2	3	3	3	3	3	1	1	2	2	2	2
21708	4279	2	1	2	4	2	5	5	3	5	5	3	4	4	3	1	2	5	4	4	4	2	4	5	5	2	3	2	5	3	1	4	3	3	4	3	3	2	3	3	3	3	3	1	1	2	2	2	2
21711	4282	3	3	5	5	5	3	4	3	5	5	3	3	3	1	1	1	5	3	3	3	5	5	3	5	3	3	3	3	3	3	5	3	3	3	5	3	1	3	5	3	5	3	1	1	1	1	1	1
21712	4283	3	2	1	5	3	1	4	4	5	5	2	3	3	3	5	2	5	3	3	5	5	5	5	5	5	5	3	2	2	3	5	3	3	3	3	5	1	2	2	2	1	1	1	1	1	1	1	1
21715	4285	3	3	3	4	4	3	5	2	5	5	3	3	4	2	2	2	4	3	3	4	4	4	5	5	5	5	4	3	3	2	5	3	2	2	2	3	2	3	4	3	3	2	1	1	2	2	2	2
21716	4286	5	3	4	2	5	2	4	5	5	5	5	5	4	1	2	1	5	2	1	1	1	1	5	5	4	5	4	3	5	3	4	3	2	3	2	4	2	1	2	2	1	1	1	1	2	2	2	2
21722	4289	3	1	2	4	5	3	3	4	4	2	3	5	3	2	1	3	5	2	2	3	5	5	5	5	3	2	3	3	3	2	3	3	2	3	2	3	2	3	3	3	3	3	1	1	2	2	2	2
21723	4290	3	3	2	4	4	3	3	3	3	4	3	3	3	2	2	2	4	3	3	4	4	4	4	4	3	3	3	3	3	3	3	3	3	4	2	3	2	3	3	3	3	3	1	2	2	2	2	2
21819	4299	4	2	3	4	5	2	3	5	5	5	5	5	2	1	1	4	3	3	1	1	4	2	5	5	5	5	3	2	3	3	5	4	4	3	1	2	3	2	2	2	2	2	1	1	2	2	2	2
21820	4300	3	1	3	5	5	3	2	3	5	1	3	3	1	3	1	3	3	3	1	3	3	3	3	5	3	1	1	3	3	3	5	3	3	1	1	3	3	3	3	3	3	3	1	2	2	2	2	2
21821	4301	2	2	2	4	3	4	4	2	5	5	2	3	3	3	1	3	1	4	4	5	5	5	5	5	4	5	1	5	3	1	5	3	2	2	1	4	1	2	2	3	3	3	1	1	1	2	2	2
21900	4302	2	2	3	3	5	3	2	3	3	5	3	4	5	2	1	2	3	2	3	4	4	4	4	4	5	5	4	5	2	3	5	3	3	3	2	3	3	2	3	3	3	2	1	1	2	2	2	2
21907	4308	2	1	3	4	3	4	4	2	3	4	2	3	4	4	1	2	5	3	4	4	5	4	4	5	3	2	4	4	2	3	4	3	2	2	2	4	1	3	3	3	3	2	1	1	2	2	2	2
21908	4309	4	4	3	3	4	2	2	3	3	4	4	4	2	1	3	2	5	3	2	2	3	2	4	5	3	3	3	3	3	2	4	3	2	3	3	3	3	1	1	2	2	2	1	1	1	1	2	2
21915	4313	3	1	4	4	3	4	4	3	2	2	3	4	3	2	1	4	5	3	2	3	4	4	5	4	2	3	2	3	3	3	4	4	2	3	2	3	2	1	1	1	1	1	1	1	1	1	1	1
21917	4315	2	3	9	5	4	3	3	3	5	5	3	4	4	3	1	3	5	3	2	4	5	5	4	5	4	3	5	3	2	3	5	3	3	2	2	5	1	3	4	4	5	5	1	1	1	2	2	2
21921	4317	4	3	2	3	5	2	3	4	2	4	4	4	2	1	1	2	5	3	1	1	3	3	3	3	1	3	3	3	3	3	3	3	2	3	2	3	2	1	2	2	2	2	1	1	1	1	1	1
22004	4321	4	3	2	4	4	3	3	4	3	5	4	4	3	3	1	3	5	2	2	3	3	3	5	5	4	9	4	4	2	3	4	3	3	3	3	3	3	2	2	2	2	2	2	2	2	2	1	1
22005	4322	2	3	2	3	4	4	4	2	3	5	4	4	3	4	1	2	3	3	2	4	3	4	5	5	4	5	5	4	3	3	5	3	4	3	2	5	2	4	2	2	3	3	1	1	1	1	1	1
22016	4329	3	4	4	2	5	4	4	4	4	5	3	3	2	1	1	3	5	2	1	3	5	5	5	5	5	5	5	2	4	5	5	3	2	4	3	5	2	3	2	2	1	1	1	1	2	2	2	2
22021	4333	3	1	4	4	5	2	3	4	3	5	2	3	4	4	1	2	5	2	2	2	5	3	4	4	5	3	3	5	2	4	5	3	2	2	2	4	2	2	2	2	3	3	1	1	1	1	2	2
22022	4334	3	2	2	5	3	2	4	3	4	5	4	3	2	2	1	1	5	2	1	1	3	4	5	5	3	3	4	5	3	4	5	3	9	2	2	4	2	3	3	3	3	3	1	1	2	2	2	2
22104	4339	2	2	1	3	3	3	3	3	1	5	4	5	3	4	1	5	5	3	3	3	5	5	5	3	4	4	4	4	2	3	5	3	2	3	1	3	2	2	2	2	2	2	1	1	2	2	2	2
22122	4349	3	2	3	4	3	3	4	2	2	4	4	4	4	2	1	2	3	3	2	2	2	4	4	4	4	3	4	4	3	2	4	3	2	3	3	3	3	2	2	2	2	2	1	1	1	1	1	1
22125	4350	3	4	4	4	5	2	5	4	2	5	4	5	5	1	1	3	5	4	2	2	5	3	5	5	5	5	3	5	3	3	5	3	3	4	3	4	2	3	3	3	3	3	1	1	1	1	1	1
22204	4354	2	4	3	5	4	3	4	4	3	5	2	3	3	4	2	3	5	3	2	2	3	3	3	5	4	1	3	3	3	2	4	3	2	3	2	3	2	2	2	3	2	2	1	1	2	2	2	2
22207	4355	2	2	2	5	5	4	5	2	2	5	2	5	4	2	1	4	5	4	3	4	5	5	5	5	5	3	4	4	4	2	5	4	3	3	1	3	2	3	2	2	1	1	1	1	2	2	2	2
22210	4357	3	4	4	4	4	2	4	2	4	4	2	4	2	2	2	2	2	4	3	3	4	4	4	4	4	4	4	5	4	4	5	2	4	4	5	4	2	3	3	3	2	2	1	1	2	2	2	2
22211	4358	1	4	1	2	3	1	2	4	1	3	2	1	4	1	1	4	5	2	3	5	5	5	5	5	5	2	4	4	4	3	4	3	3	4	3	5	2	3	3	3	3	2	1	2	2	2	2	2
22218	4363	3	3	2	5	5	5	3	3	5	4	3	4	4	4	2	3	5	3	3	3	5	5	5	5	5	5	3	3	3	3	4	4	3	3	2	4	2	2	2	2	3	3	1	1	1	1	1	1
22305	4372	1	4	4	4	3	4	4	1	4	5	2	3	4	3	1	2	1	4	3	5	5	5	4	4	5	4	5	3	3	4	4	3	2	3	3	5	1	3	3	3	3	3	1	1	1	1	1	1
22309	4376	5	3	5	5	5	3	5	5	5	5	3	4	5	1	1	2	2	3	3	3	2	5	5	5	5	5	3	3	3	3	5	3	2	2	3	4	2	2	2	2	2	2	1	1	1	1	1	1
22314	4380	4	4	4	4	4	4	4	3	3	3	4	4	4	3	3	3	4	4	4	4	4	4	4	4	4	4	4	4	3	4	4	3	2	3	4	3	3	4	3	3	3	3	2	1	1	1	1	1
22315	4381	2	3	3	4	4	2	4	4	3	4	2	3	3	2	2	2	4	4	4	3	3	4	4	4	4	4	3	4	3	3	3	4	3	2	4	4	2	2	2	3	2	2	2	2	2	2	1	1
22318	4383	1	2	2	3	4	3	3	2	2	5	4	2	4	3	2	3	1	3	3	5	5	5	4	4	3	4	5	5	3	2	4	3	3	3	3	4	1	2	3	3	3	3	1	1	1	1	1	1
22323	4388	2	2	2	3	4	3	4	3	4	5	4	3	4	1	2	2	5	3	4	4	4	4	5	5	4	2	3	5	4	3	4	3	2	4	2	5	2	3	1	2	1	1	1	1	1	1	1	1
220001	4391	3	2	2	3	3	4	1	3	3	5	4	3	3	1	2	3	5	4	2	2	3	3	3	5	4	3	3	3	3	3	4	3	3	3	1	3	2	2	3	3	3	2	1	1	2	2	2	2
220002	4392	2	4	2	4	4	3	3	4	4	5	3	3	3	2	1	4	5	2	5	5	5	5	5	4	5	5	3	3	3	3	5	3	3	3	3	3	2	3	2	2	3	3	1	1	1	1	1	1
220005	4394	3	2	3	3	4	2	4	3	2	5	3	3	3	4	2	3	3	3	2	3	3	4	4	4	3	2	3	4	2	2	3	4	2	3	3	3	3	2	2	2	2	3	1	1	1	1	1	1
220006	4395	2	3	2	3	4	2	4	3	2	5	4	4	3	3	1	3	5	4	3	5	5	5	3	5	2	2	4	4	2	2	5	4	3	4	2	3	2	3	2	3	2	2	1	1	1	1	1	1
220009	4398	3	1	2	3	4	1	4	4	3	4	4	3	3	2	1	3	5	2	2	2	3	3	3	5	3	3	3	3	3	3	4	3	3	3	2	4	2	3	3	3	3	3	1	1	1	1	1	1
220023	4410	1	2	2	4	5	4	4	2	3	4	2	3	4	5	2	3	4	2	4	5	5	5	5	4	5	3	4	4	3	3	5	4	2	2	2	4	1	2	2	2	2	2	1	1	2	2	2	2
220104	4415	3	2	2	3	4	2	3	3	3	2	2	4	4	2	1	1	5	3	4	3	3	3	4	5	3	3	3	3	3	1	5	3	3	2	1	3	1	3	3	3	3	3	1	1	2	2	2	2
220120	4420	2	2	3	4	4	3	3	4	3	3	3	3	3	3	3	3	4	4	3	3	4	4	4	4	3	3	3	3	3	4	4	3	3	3	2	3	2	3	3	3	3	3	1	1	2	2	2	2
220121	4421	2	2	4	2	4	2	4	4	2	5	2	4	5	1	2	2	3	2	4	4	4	2	5	4	3	3	4	2	3	3	4	4	2	1	2	3	2	3	2	2	2	1	1	2	2	2	2	2
220125	4425	4	3	3	4	5	3	4	3	5	5	3	5	4	2	2	2	5	3	2	3	3	3	5	5	5	3	2	3	3	3	4	3	3	3	3	3	3	3	4	4	4	4	1	1	1	1	1	1
220201	4427	3	2	2	4	3	3	4	2	3	5	4	4	4	4	1	2	4	2	2	4	4	3	4	4	5	2	4	4	4	4	4	2	5	2	2	5	2	1	4	2	4	5	1	1	1	1	2	2
220203	4428	2	3	3	4	3	2	3	4	4	5	2	3	4	4	1	3	2	2	2	2	5	4	5	3	4	4	3	5	3	4	5	5	2	4	2	5	1	3	3	3	4	2	1	1	2	2	2	2
220205	4429	2	2	2	4	4	4	3	2	2	5	4	4	4	4	1	2	5	4	4	5	5	5	3	4	5	2	5	4	2	3	5	2	2	2	2	4	1	3	2	2	3	2	1	1	1	1	1	2
220211	4432	2	2	3	3	4	2	3	3	3	4	3	3	3	3	3	2	4	3	2	2	4	3	3	3	3	2	3	4	3	3	4	4	2	3	3	3	1	3	3	3	2	2	1	1	1	1	1	1
220214	4434	1	2	2	3	2	4	5	3	5	5	3	3	2	4	1	3	5	4	3	5	4	5	4	5	1	2	4	3	2	3	4	3	2	3	1	3	1	2	2	2	2	2	1	1	1	1	2	2
220216	4436	4	2	3	5	5	2	3	4	2	5	3	4	5	1	1	1	5	2	1	2	2	2	5	5	2	4	4	3	3	4	5	3	3	3	2	4	3	2	2	3	3	3	1	1	1	1	2	2
220225	4444	3	2	4	4	4	2	4	2	4	5	2	3	4	4	1	2	5	2	2	3	4	2	3	4	3	3	4	4	2	2	4	3	2	2	4	4	3	2	2	2	2	2	1	1	1	1	2	2
220302	4445	3	2	2	2	4	2	2	2	3	4	2	3	4	2	1	1	5	3	2	2	4	4	5	5	4	2	4	4	4	3	4	3	3	3	2	3	2	3	3	3	3	3	1	1	1	1	1	1
220304	4446	4	1	4	4	3	3	2	3	3	2	2	4	4	2	2	3	4	2	4	2	4	3	4	4	4	2	2	4	3	2	4	3	2	4	3	4	2	2	2	2	2	2	1	1	1	1	1	1
220305	4447	3	2	3	4	4	2	3	4	3	4	3	3	2	3	2	2	4	9	3	3	2	3	5	5	2	3	2	4	5	4	5	3	2	4	3	4	2	3	2	2	2	2	1	1	2	2	2	2
220310	4450	3	3	3	3	3	3	3	3	3	3	3	3	4	3	1	3	4	3	3	3	3	3	3	3	3	3	3	3	3	3	5	3	2	3	4	3	3	3	3	3	3	3	1	1	1	1	2	2
220315	4454	3	2	3	4	2	3	2	2	2	3	3	3	4	1	1	4	2	2	3	3	4	4	4	5	4	4	5	4	3	3	5	3	3	2	2	5	2	3	2	3	3	2	1	1	1	1	1	1
220321	4458	2	1	2	2	5	3	3	3	2	2	3	2	3	2	3	3	2	3	3	3	3	3	3	5	4	2	4	4	3	2	3	3	2	2	2	3	2	2	2	2	2	1	1	1	1	1	1	1
320001	4460	3	4	3	4	5	2	3	4	2	4	3	4	3	1	1	3	5	3	3	3	3	4	5	4	5	3	2	3	4	3	4	4	2	3	2	3	4	3	2	3	3	3	1	1	2	2	2	2
320003	4462	2	2	2	4	3	4	5	4	4	5	2	3	4	5	1	2	5	5	4	5	5	4	4	5	3	3	2	3	2	2	5	2	4	3	2	4	2	4	3	3	3	2	1	1	2	2	2	2
320006	4465	3	2	2	3	4	3	4	3	4	5	3	3	2	1	2	1	5	4	1	1	2	1	5	5	1	4	4	4	2	4	4	4	3	3	2	3	3	1	1	1	1	1	1	1	1	1	2	2
320017	4475	2	4	5	3	4	1	2	2	5	5	5	5	1	1	1	1	5	4	5	3	5	5	5	5	3	5	5	3	3	5	4	3	1	2	3	2	3	1	2	2	2	1	2	1	1	1	1	1
320020	4478	3	3	3	4	4	3	5	3	1	5	3	3	2	1	1	3	5	5	1	3	3	3	4	3	1	3	3	3	3	3	5	3	3	3	3	3	1	2	3	3	3	3	1	1	2	2	2	2
320022	4479	3	2	2	4	3	3	3	4	2	4	3	3	4	3	2	2	5	3	2	2	3	4	4	3	4	5	4	4	3	3	4	3	4	3	2	4	2	2	2	2	2	2	1	1	1	2	2	2
320100	4481	2	3	2	5	5	2	9	4	5	5	2	3	4	4	1	3	5	5	3	4	5	5	5	5	3	5	4	9	2	2	5	4	2	4	2	5	2	2	2	2	2	2	1	1	1	1	1	2
320111	4488	2	4	3	4	3	4	5	3	4	5	3	4	3	2	1	3	1	4	4	5	5	5	4	5	4	4	5	4	3	4	5	3	4	3	2	5	2	3	3	3	3	4	1	1	1	1	1	1
320120	4494	4	2	2	3	4	2	4	4	3	4	4	3	4	4	2	4	5	2	3	4	5	4	5	5	3	5	3	4	3	5	3	4	3	3	2	4	3	2	2	2	2	2	1	1	2	2	2	2
320200	4497	2	3	3	3	5	3	4	3	2	3	3	4	3	4	3	3	3	3	3	3	4	4	3	4	3	3	4	3	2	3	3	3	2	3	4	4	2	2	3	3	3	3	1	1	2	2	2	2
320201	4498	4	2	5	5	5	2	5	5	5	5	4	5	5	2	3	5	5	4	2	2	5	4	5	5	1	5	1	1	2	3	5	3	1	3	1	5	3	1	1	1	1	1	1	1	1	1	1	1
320209	4504	2	2	3	3	5	2	3	3	4	5	3	3	4	2	1	2	1	3	3	4	4	5	4	5	4	5	5	5	3	3	5	3	2	1	1	5	1	3	2	2	2	2	1	1	2	2	2	2
320210	4505	3	2	1	2	3	5	2	3	5	4	4	4	4	3	1	2	5	4	4	4	4	5	3	2	4	3	5	5	4	1	4	5	1	5	4	5	3	1	1	1	1	1	1	1	1	1	1	1
320211	4506	3	3	3	3	4	3	4	3	2	3	2	3	3	2	2	3	5	4	3	3	5	4	4	5	3	3	3	4	3	3	4	3	3	2	3	4	2	2	2	3	2	2	1	1	2	2	2	2
320212	4507	3	2	2	2	5	2	4	3	3	9	4	3	3	2	2	4	4	3	2	2	3	2	5	5	5	4	3	3	3	2	4	4	2	3	2	4	2	2	2	2	2	2	1	1	1	1	2	2
320215	4510	3	2	2	3	3	3	2	3	3	2	3	3	4	4	2	1	5	2	3	3	5	4	3	4	3	3	3	4	3	2	5	3	3	3	2	3	2	3	3	3	3	2	1	1	2	2	2	2
320218	4512	4	2	2	2	5	3	5	2	2	4	2	3	4	4	1	1	2	4	2	2	1	2	1	5	3	3	4	4	4	3	5	1	5	2	3	5	1	3	2	2	2	2	1	1	1	2	2	2
320220	4514	2	3	3	3	3	4	3	3	2	3	3	3	3	2	3	3	5	4	4	4	3	4	4	5	3	2	4	3	3	3	3	3	3	4	3	3	3	3	3	3	2	2	1	1	1	1	1	1
320223	4516	2	2	2	3	4	4	2	2	1	3	2	3	2	4	1	4	4	2	2	3	4	4	4	5	3	5	2	4	3	3	5	3	3	2	3	4	2	3	3	3	3	2	1	1	1	1	1	1
320225	4518	2	2	3	3	3	4	3	2	4	5	2	3	4	2	1	4	5	3	2	3	4	4	4	5	3	2	4	5	3	3	4	3	2	3	2	3	2	2	2	2	2	2	1	1	2	2	2	2
320300	4519	2	3	4	5	3	5	2	3	2	5	2	4	3	2	1	1	4	2	2	3	4	4	5	5	4	4	3	4	4	3	5	3	3	2	3	3	2	2	3	3	3	3	1	1	1	1	1	1
320305	4523	2	2	3	2	2	4	4	2	1	5	4	3	5	3	3	4	5	4	3	3	2	4	4	4	2	2	4	2	3	2	3	2	2	2	3	3	2	1	2	1	2	1	1	1	2	2	2	2
320306	4524	2	2	2	4	3	3	4	2	3	5	5	3	4	3	1	4	5	3	2	3	5	5	4	5	5	5	4	4	3	4	3	4	2	3	2	4	1	2	2	2	2	2	1	1	1	1	1	1
320308	4526	2	2	2	3	5	2	4	4	3	5	4	5	4	3	2	3	4	3	3	3	2	3	4	4	3	4	3	4	3	4	4	3	3	3	3	3	2	2	2	2	2	2	1	1	1	1	1	2
320310	4528	3	2	2	3	3	2	3	3	2	3	2	4	3	3	1	2	5	3	2	3	4	4	4	4	4	2	2	3	4	3	4	3	2	3	3	5	2	2	2	2	2	2	1	1	1	1	1	1
320311	4529	4	2	2	4	2	3	3	3	2	2	3	5	2	2	2	2	5	3	2	2	2	2	5	5	3	3	4	2	3	2	4	3	5	3	4	3	2	2	2	2	2	2	1	1	2	2	2	2
320318	4533	2	2	3	4	2	3	3	3	2	4	3	3	3	3	2	3	4	3	3	3	5	4	4	4	3	3	4	3	3	3	5	3	3	2	2	4	2	3	3	3	3	2	1	1	1	1	1	2
320321	4535	4	3	4	5	2	1	3	5	1	5	3	4	1	1	1	4	5	3	1	3	5	5	5	5	5	3	2	5	1	2	5	4	2	2	3	5	2	1	2	1	2	1	1	1	1	1	1	1
420003	4538	2	2	1	3	4	4	2	1	4	5	4	3	4	3	3	3	5	4	4	4	4	4	5	5	4	3	4	3	3	3	5	3	3	2	3	3	3	1	2	1	2	2	1	1	2	2	2	2
420006	4540	3	3	2	3	3	4	3	3	4	4	3	5	3	2	3	3	5	2	2	2	3	3	4	4	3	4	3	4	4	3	4	3	3	3	3	3	3	4	4	4	3	4	1	1	1	1	1	1
420009	4543	3	3	3	3	3	2	2	3	1	3	2	3	3	1	1	5	5	5	5	5	5	5	3	5	2	3	3	3	3	3	4	3	5	4	4	5	3	3	3	3	3	3	1	1	2	2	2	2
420011	4545	2	3	2	4	4	3	3	4	4	4	2	2	3	1	1	4	5	3	2	3	4	4	5	5	5	4	2	4	2	3	3	4	2	3	2	5	2	2	2	3	2	2	1	1	1	1	1	1
420015	4548	4	4	3	3	4	4	4	3	5	4	4	4	4	2	1	4	4	3	2	3	3	4	4	4	2	3	3	4	3	4	4	4	2	3	3	3	2	2	2	9	2	2	1	1	1	1	1	2
420023	4553	2	1	2	5	4	5	5	2	5	5	4	5	5	4	1	2	5	3	3	5	5	5	5	5	5	3	4	5	3	3	5	5	1	2	2	3	2	2	2	2	2	2	1	1	1	1	1	1
420101	4556	2	1	2	3	4	1	3	3	3	4	3	5	2	1	1	3	5	4	4	4	4	4	5	5	5	2	3	2	2	3	4	3	3	3	3	3	3	3	3	3	3	3	1	1	1	1	2	2
420105	4560	3	1	4	5	5	5	1	3	3	5	3	5	4	4	1	1	5	1	1	1	3	2	5	5	3	2	4	3	3	2	5	3	3	2	2	3	1	3	3	3	3	3	1	1	1	1	1	1
420106	4561	3	2	3	9	3	2	3	3	4	4	2	3	3	2	2	2	3	4	9	3	4	3	2	4	3	3	3	4	3	2	4	2	2	3	2	3	2	3	3	2	3	3	1	1	1	1	1	1
420109	4563	2	4	2	3	5	4	2	4	2	5	1	4	4	4	2	3	5	2	2	4	5	5	4	5	5	2	4	3	4	5	5	3	2	4	2	3	2	3	3	3	3	3	1	1	2	2	2	2
420113	4566	2	2	2	3	4	3	2	3	2	3	2	3	3	3	2	2	4	2	2	3	4	3	4	4	3	3	3	3	3	3	4	3	3	4	4	3	3	3	3	3	3	3	2	1	1	1	1	1
420119	4569	1	4	1	5	5	2	4	5	5	5	5	5	5	5	1	2	5	1	4	5	5	5	5	5	5	1	5	2	4	5	5	5	1	2	2	5	1	3	3	3	1	1	1	1	2	2	2	2
520001	4573	3	4	4	3	4	3	4	4	4	2	2	4	4	1	2	2	2	3	2	3	3	4	3	4	4	5	3	3	3	4	5	4	2	3	3	3	3	2	3	2	3	2	1	1	1	1	1	1
520002	4574	3	5	2	5	5	2	5	3	5	5	3	3	3	1	5	3	3	5	5	5	5	5	5	5	3	3	3	3	3	3	5	3	3	2	5	2	3	1	3	1	3	3	1	1	1	1	1	1
520009	4578	2	3	3	3	4	2	3	3	3	3	2	3	3	2	2	2	5	2	2	3	5	3	3	5	3	4	2	5	4	3	5	2	3	1	1	3	3	1	2	5	5	5	1	1	1	1	1	1
520011	4580	2	1	2	3	5	3	3	2	2	4	3	5	4	4	1	2	5	2	2	4	4	5	5	5	2	4	4	5	3	2	4	3	4	4	2	2	2	2	3	3	4	3	1	1	2	2	2	2
520101	4594	2	2	2	3	4	4	4	3	4	4	3	4	4	3	2	4	5	9	5	5	5	5	4	4	3	2	4	4	3	3	4	4	3	3	3	3	2	3	3	3	3	3	1	2	2	2	2	2
520105	4598	2	2	2	3	5	2	3	5	4	4	5	5	2	2	1	3	5	2	1	3	4	4	5	5	5	4	3	4	3	3	3	3	3	2	3	4	2	2	2	2	2	2	1	1	1	1	1	2
520106	4599	3	2	2	4	4	2	3	4	4	5	2	4	2	4	1	4	5	4	2	3	5	4	5	5	5	2	5	4	3	3	5	5	4	2	4	4	2	4	4	3	3	4	1	1	2	2	2	2
520107	4600	4	2	4	5	5	2	3	3	1	5	3	4	3	4	1	3	5	2	2	2	3	3	5	5	4	3	4	3	2	5	4	3	2	2	2	4	2	2	1	1	1	1	1	1	2	2	2	2
520108	4601	3	2	3	4	4	3	3	3	3	4	3	4	4	2	1	4	5	3	3	3	3	3	4	2	4	3	4	4	2	3	5	3	3	3	2	4	3	3	3	2	2	2	1	1	2	2	2	2
520113	4604	5	1	1	3	5	1	1	4	1	3	5	5	5	1	1	1	5	1	1	1	3	1	5	5	3	3	3	3	5	3	5	4	1	1	1	5	3	2	1	1	1	1	1	1	1	1	1	1
520120	4608	3	3	5	5	2	5	3	3	1	5	3	3	3	1	1	2	5	1	2	4	3	5	3	5	5	5	3	5	3	3	5	3	3	2	1	3	2	3	3	3	3	5	1	1	1	1	2	2
520201	4611	2	4	3	3	4	3	5	2	2	5	2	3	3	1	5	3	3	4	4	4	3	4	4	5	5	3	4	3	3	1	5	3	2	2	3	1	2	1	1	1	3	2	1	1	1	1	1	2
520205	4613	2	2	2	2	4	3	3	2	3	4	2	3	3	2	1	2	5	2	2	3	3	4	5	4	3	3	4	5	2	3	5	3	2	2	2	3	2	2	2	2	2	2	2	2	1	1	1	1
520214	4618	4	2	5	3	3	2	5	4	5	5	3	3	2	1	3	3	5	4	1	1	3	1	5	3	3	5	2	5	5	3	5	3	5	4	4	3	3	1	3	3	4	3	1	1	1	1	1	1
520218	4619	2	2	2	3	5	3	4	2	4	5	2	4	4	1	1	2	2	4	2	3	4	4	4	4	3	3	4	5	2	3	4	3	2	2	2	5	1	1	2	2	2	2	1	1	1	1	1	1
520219	4620	3	2	3	3	5	3	4	3	3	5	5	3	4	3	2	3	5	3	4	4	4	3	5	4	3	3	4	4	3	3	4	4	2	2	3	3	3	3	2	3	3	3	1	1	1	1	2	2
520221	4622	2	2	3	4	2	4	4	4	2	4	3	3	4	3	3	3	4	3	2	4	4	4	4	4	4	3	3	4	3	3	4	3	3	3	2	4	3	3	2	3	2	2	1	1	1	1	2	2
620002	4624	3	3	3	3	3	4	4	3	4	3	3	4	3	2	2	3	3	3	2	3	2	3	3	4	4	3	3	4	3	3	5	3	3	3	5	3	2	3	3	3	3	3	9	9	9	9	9	9
620010	4630	3	2	2	3	3	2	3	3	2	4	3	3	3	3	4	4	3	3	2	3	3	3	3	3	4	2	3	3	3	3	4	3	2	2	2	3	2	3	2	2	3	2	1	1	2	2	2	2
620013	4632	2	3	3	3	3	4	3	4	3	5	3	4	3	1	1	3	5	3	3	4	5	5	3	3	3	3	3	5	3	3	5	3	4	2	2	3	2	3	4	4	3	4	1	1	2	2	2	2
620018	4635	2	2	2	3	3	4	3	2	3	4	2	2	4	4	4	4	5	4	4	4	4	4	2	4	3	4	4	3	2	2	3	4	3	4	1	4	2	3	4	4	3	2	1	1	1	1	1	2
620025	4639	2	4	2	4	5	2	3	3	2	3	3	3	3	3	3	4	5	2	2	2	3	2	5	5	2	3	3	5	4	4	4	3	2	3	2	4	3	2	2	3	2	2	1	1	2	2	2	2
620105	4641	2	2	3	3	3	3	3	3	4	4	2	3	4	2	1	4	4	3	3	3	4	3	5	4	4	4	3	4	2	3	2	3	3	2	3	3	2	2	2	3	2	2	9	9	9	9	9	9
620117	4647	3	4	4	3	4	2	2	3	5	3	4	3	4	2	1	1	5	3	3	3	4	2	4	4	2	3	4	3	3	3	4	3	3	3	3	3	2	3	2	2	3	2	1	1	2	2	2	2
620120	4648	3	4	2	3	5	3	4	3	4	4	3	4	2	2	1	2	5	2	1	3	5	4	3	4	2	4	3	4	4	3	4	3	2	3	3	4	2	1	2	3	2	3	1	1	2	2	2	2
620121	4649	2	2	3	4	4	3	3	3	2	4	2	2	3	4	1	3	4	3	3	4	4	4	4	4	3	4	2	4	3	3	5	3	3	3	3	4	2	3	3	3	3	3	1	1	2	2	2	2
620201	4651	3	2	2	3	4	3	4	3	2	4	4	3	3	4	3	2	5	4	2	2	4	4	4	5	3	3	3	5	3	4	4	3	3	2	2	3	2	3	2	2	2	2	1	1	1	1	1	2
620202	4652	2	2	4	3	5	2	4	2	5	5	4	5	5	4	1	4	5	4	3	5	5	4	5	5	5	5	5	5	2	3	5	3	3	3	4	3	1	3	3	3	3	2	1	1	2	2	2	2
620212	4656	2	2	3	3	3	4	4	3	2	4	2	3	3	4	2	2	5	3	2	2	2	3	3	4	4	3	4	3	2	3	4	3	3	3	4	3	2	2	2	2	3	2	1	1	1	1	1	1
620213	4657	5	4	2	2	2	2	4	4	4	4	4	5	1	1	1	1	5	4	1	1	4	4	5	4	3	4	2	3	2	4	5	4	1	3	3	4	1	1	1	1	2	2	1	1	2	2	2	2
620219	4661	3	2	3	3	4	3	3	2	2	4	2	3	4	2	1	2	5	3	3	4	2	4	3	4	3	3	5	5	3	2	5	3	2	3	3	5	2	2	3	3	3	3	1	1	1	1	2	2
720000	4662	2	3	4	3	4	2	2	3	3	5	3	4	3	2	2	3	4	3	4	4	4	4	4	4	3	2	2	3	4	4	4	3	2	4	2	3	2	3	2	2	2	3	1	1	1	1	1	1
720006	4666	2	1	1	2	3	4	3	4	4	5	4	4	4	4	2	2	5	4	2	3	5	5	4	4	3	5	4	4	3	4	4	3	2	3	1	2	2	2	2	3	2	2	1	1	1	2	2	2
720010	4668	3	2	3	4	4	2	3	4	3	4	4	5	2	2	4	2	4	3	2	2	2	4	3	4	3	5	3	4	3	3	4	3	3	3	2	3	2	3	3	2	4	3	1	1	1	1	2	2
720011	4669	3	2	2	4	4	2	2	4	4	4	3	4	3	2	3	4	4	4	3	3	3	3	4	5	4	3	3	3	3	3	4	3	3	3	2	4	2	3	3	3	3	3	1	1	1	1	1	1
720016	4672	2	3	3	3	3	3	5	3	4	5	2	3	4	3	1	3	5	4	3	3	5	5	3	4	4	4	3	5	3	3	5	3	5	3	1	3	2	3	2	2	3	3	1	1	2	2	2	2
820002	4677	2	3	4	3	4	4	4	3	4	5	2	4	3	3	2	3	2	3	4	3	4	3	4	4	4	3	3	3	3	3	4	3	3	3	2	3	2	3	3	3	2	2	1	1	1	1	2	2
820003	4678	3	4	4	4	5	3	4	4	4	4	3	3	4	3	2	3	5	4	3	4	5	4	5	5	4	3	3	4	3	3	5	3	3	4	3	3	2	3	3	2	3	2	1	1	1	1	1	1
820004	4679	3	3	3	3	2	3	3	3	3	3	3	3	3	3	3	3	3	3	3	3	3	3	3	3	3	4	3	3	3	3	3	3	3	3	3	3	3	3	3	3	3	3	1	1	1	1	1	1
820007	4682	3	2	2	2	2	3	2	3	3	3	2	3	3	3	1	2	4	3	2	3	3	3	2	3	3	4	3	3	3	3	5	3	2	2	3	3	3	3	3	3	3	3	1	1	2	2	2	2
820008	4683	2	3	2	4	5	1	2	4	4	5	2	2	4	2	1	2	3	2	3	4	5	5	4	5	3	2	4	5	2	2	5	2	1	2	3	3	1	3	2	2	2	2	1	1	1	1	1	1
820010	4684	3	3	3	3	4	3	4	3	3	4	3	4	3	3	2	2	4	3	3	2	3	3	3	4	3	3	3	4	3	3	5	3	3	3	4	3	3	2	3	3	3	3	1	1	1	1	2	2
820101	4689	2	2	1	2	3	4	3	2	2	4	3	3	2	4	2	3	5	4	2	3	2	2	2	3	1	2	4	4	4	3	5	4	2	3	1	3	2	2	3	2	4	2	1	1	2	2	2	2
820103	4691	2	2	3	3	4	2	2	3	4	5	2	3	3	4	3	4	5	3	3	4	5	5	3	5	3	3	2	4	3	2	3	3	2	3	2	4	2	3	3	3	3	2	1	1	2	2	2	2
820105	4692	4	3	2	5	5	3	4	4	5	5	3	5	3	1	1	2	5	3	3	3	4	4	5	5	4	5	3	3	2	3	5	3	3	3	2	3	1	3	2	2	1	2	1	1	2	2	2	2
820106	4693	4	2	2	5	3	4	3	2	2	5	4	4	4	3	1	3	5	3	3	3	4	4	4	5	3	2	4	2	3	4	5	4	3	4	1	2	2	2	2	3	3	2	1	1	1	1	1	1
820108	4694	2	2	2	3	4	4	4	3	3	4	4	3	2	2	1	4	4	4	3	4	3	4	5	5	3	3	4	4	2	3	4	3	5	2	2	3	2	3	3	3	3	3	1	1	1	1	1	1
820110	4696	2	3	1	3	4	2	5	3	3	5	2	3	4	5	4	2	5	2	3	4	4	4	3	3	2	3	5	4	2	5	5	3	3	2	2	5	3	2	3	2	1	1	1	1	1	1	2	2
820113	4698	4	2	2	4	5	2	2	3	2	5	3	3	2	2	1	2	4	2	1	2	4	3	5	5	4	4	4	4	3	3	4	3	2	2	4	4	4	1	2	2	2	2	1	1	2	2	2	2
820117	4702	2	1	4	4	5	3	3	4	5	5	3	5	3	4	1	2	5	4	3	4	5	5	5	5	5	4	4	5	3	3	5	2	2	3	2	5	1	2	1	1	1	1	1	1	2	2	2	2
820119	4703	2	2	2	3	3	2	3	3	3	3	3	4	3	2	2	2	2	3	2	3	4	3	4	3	3	2	3	3	4	2	5	3	2	3	1	4	1	2	2	2	2	2	2	2	2	2	2	2
920000	4705	2	2	3	2	2	5	5	2	4	5	2	3	3	2	1	5	5	4	4	4	5	4	2	4	4	2	4	4	2	2	4	3	3	3	4	4	1	3	2	2	2	3	1	1	1	1	1	1
920001	4706	3	3	2	3	4	4	3	3	4	5	3	3	5	1	1	3	3	3	3	4	5	4	4	4	3	3	3	5	3	3	5	3	3	3	3	3	3	3	2	2	2	2	1	1	1	1	2	2
920002	4707	4	1	1	4	5	4	5	2	3	5	2	4	2	4	1	2	5	3	1	2	2	3	1	2	3	2	5	5	2	1	5	2	2	4	2	4	1	3	4	4	4	4	1	1	2	2	2	2
920003	4708	3	2	2	4	4	2	4	5	3	4	3	4	3	2	2	3	4	2	2	2	2	3	4	3	4	4	3	3	3	3	4	3	2	2	1	3	2	2	2	2	2	2	1	1	1	1	2	2
920004	4709	5	2	2	2	5	1	2	5	1	5	5	5	1	1	2	1	2	1	1	2	5	5	5	5	5	5	2	5	5	2	4	5	1	1	2	5	2	1	5	1	1	1	1	1	1	1	1	1
920009	4713	2	3	2	3	4	4	3	3	2	4	2	3	4	4	2	3	2	2	2	4	4	4	4	5	3	3	4	5	3	4	4	3	2	3	3	4	2	4	2	3	2	3	1	1	1	1	1	2
920010	4714	2	4	3	5	5	4	2	3	5	5	3	2	4	4	1	3	4	3	4	3	5	5	4	5	5	3	5	5	3	1	5	3	5	2	3	3	2	3	3	3	3	4	1	1	1	1	1	1
920011	4715	3	2	2	2	3	3	5	3	5	5	2	3	3	2	1	5	4	4	3	3	5	5	5	4	3	2	3	5	4	3	5	3	1	3	3	3	3	2	2	2	2	2	1	1	1	1	1	1
920101	4719	3	2	3	3	4	2	5	4	5	3	3	3	4	1	1	3	5	4	3	5	5	5	5	5	3	3	3	5	3	3	5	3	3	2	1	3	1	3	3	2	3	3	1	1	2	2	2	2
920104	4722	2	2	2	3	3	4	4	3	2	4	2	3	4	3	3	3	4	4	3	3	3	3	3	4	3	3	3	4	2	3	4	3	2	4	3	2	2	3	3	3	3	4	1	1	1	1	1	2
920105	4723	3	2	2	4	3	2	3	3	4	4	4	4	3	4	2	2	5	3	2	3	2	4	4	4	3	3	3	3	3	4	4	3	3	3	3	3	2	3	2	2	2	2	1	1	1	1	1	1
920111	4725	2	3	3	4	3	4	3	2	4	5	4	5	4	4	1	2	4	3	3	4	4	4	3	5	5	3	3	4	2	3	4	3	3	3	2	3	2	3	2	2	3	2	1	1	1	2	2	2
920200	4728	3	2	4	4	4	3	4	3	3	5	3	5	3	4	1	3	5	3	2	3	4	2	5	5	5	3	4	4	2	3	4	4	2	3	2	4	3	2	2	3	1	1	1	1	1	1	1	1
920202	4729	2	3	3	3	3	3	3	3	4	3	3	3	3	3	3	3	4	4	3	4	4	4	4	3	4	3	3	2	2	3	3	3	3	3	3	4	3	3	3	2	2	2	1	2	1	1	1	1
920203	4730	2	2	3	3	4	3	4	3	3	4	3	4	3	4	3	3	4	3	3	3	4	3	3	4	3	2	4	4	3	3	3	3	2	3	3	3	3	3	3	3	3	3	1	1	1	1	1	1
920205	4731	2	3	1	3	5	5	3	3	1	5	1	5	3	1	5	5	5	3	2	3	3	5	3	5	5	3	4	3	3	5	5	4	3	3	3	4	1	1	1	2	3	3	1	1	1	1	1	1
920206	4732	4	2	2	3	3	2	2	3	2	4	2	5	3	2	2	3	5	3	3	3	4	4	4	4	3	3	4	4	3	3	3	3	2	3	3	3	2	1	1	1	2	2	1	1	1	1	1	1
920216	4740	3	3	2	3	3	4	3	4	5	5	3	3	3	2	1	1	5	2	2	2	2	2	5	4	4	5	3	4	3	3	5	3	3	3	2	3	2	2	2	2	4	2	1	1	1	1	2	2
920219	4743	3	2	2	3	4	2	4	3	2	2	2	3	3	1	1	4	4	3	2	4	4	4	4	4	1	4	4	5	2	4	4	2	4	3	4	4	1	2	3	3	3	3	9	1	1	1	2	2
2020012	4755	3	3	3	3	3	3	3	3	3	3	3	3	3	3	2	3	2	3	3	3	4	3	4	4	5	2	3	3	3	3	2	3	2	2	3	3	2	3	3	3	3	3	1	1	1	2	2	2
2020014	4756	2	4	3	5	3	3	4	4	3	4	3	3	4	2	2	1	4	3	2	2	4	4	5	4	3	3	3	4	3	3	3	3	2	3	2	4	2	2	2	2	2	1	1	1	1	1	1	1
2020017	4759	1	1	1	3	4	1	5	2	1	5	2	3	4	2	2	1	5	5	3	4	5	4	5	5	4	3	2	1	2	2	5	2	5	2	1	3	2	2	2	9	4	4	1	2	2	2	2	2
2020020	4761	3	3	3	3	3	3	3	3	4	2	3	3	2	2	1	2	5	3	2	2	4	4	4	5	4	5	3	3	3	3	4	4	3	2	3	5	2	1	1	3	2	2	1	1	1	1	1	1
2020101	4763	2	2	2	3	3	3	4	2	2	5	4	3	4	3	1	3	5	4	3	3	3	5	5	5	5	5	4	3	3	4	5	4	3	3	3	3	2	3	3	3	3	3	1	1	2	2	2	2
2020103	4765	3	1	4	5	3	2	4	4	5	4	4	3	3	2	2	2	4	3	2	2	2	3	5	5	5	2	4	5	3	2	4	3	3	1	2	3	2	2	2	2	2	2	9	9	9	9	9	9
2020108	4769	2	2	2	3	2	4	3	4	4	4	4	3	4	2	2	2	4	3	3	4	4	4	3	4	4	4	2	4	2	2	2	4	2	2	2	5	2	2	2	2	2	2	1	1	1	1	1	2
2020203	4779	2	4	3	3	3	2	3	4	1	3	2	2	2	2	2	3	2	3	2	3	4	4	4	4	2	2	5	4	2	3	4	4	2	2	1	3	1	3	2	2	2	2	1	2	2	2	2	2
2020211	4785	2	2	3	3	4	4	3	3	2	4	4	3	2	4	2	3	5	5	4	4	4	4	5	5	2	3	4	4	2	3	4	3	2	2	2	4	3	2	2	2	2	2	1	1	1	1	1	1
2020212	4786	4	4	1	1	3	3	4	4	5	5	2	3	2	1	1	3	5	2	2	2	3	4	9	5	3	5	3	3	3	2	5	4	4	4	5	3	2	3	3	3	4	3	1	1	1	1	1	2
2020216	4788	3	1	3	5	3	5	5	5	5	5	1	1	5	1	5	3	1	3	1	5	3	3	1	5	5	5	1	1	3	1	5	3	3	5	1	3	1	1	3	1	1	1	1	1	2	2	2	2
2020218	4789	2	1	2	5	3	2	5	2	4	5	2	3	3	3	1	2	5	4	2	4	4	4	4	5	3	2	3	3	3	3	5	1	5	1	4	5	1	2	2	2	2	2	1	1	2	2	2	2
2020305	4793	3	4	2	3	3	3	4	4	2	4	3	3	3	3	5	3	3	3	3	3	3	4	3	4	3	3	3	3	3	3	3	3	2	2	3	4	3	3	3	3	3	3	1	1	1	1	2	2
2120015	4808	2	2	2	3	4	3	2	3	2	4	3	4	1	4	1	4	5	3	2	2	4	4	5	5	4	3	4	4	3	3	4	3	4	4	3	4	2	3	3	3	3	4	1	1	1	1	1	1
2420001	4823	2	4	3	3	4	4	3	2	3	5	4	3	5	4	4	4	4	3	5	5	5	5	3	3	5	3	3	2	3	3	4	3	3	3	3	3	3	3	3	3	3	3	1	1	1	1	1	2
2420002	4824	2	5	4	1	2	3	3	4	4	5	2	2	2	3	1	2	5	4	2	5	5	2	2	5	3	1	3	4	5	4	5	3	1	2	3	5	1	1	3	3	2	1	1	1	1	1	1	1
2420006	4826	4	1	2	3	3	5	3	4	2	5	5	4	3	1	1	2	4	2	2	2	3	2	5	4	1	2	2	2	2	2	4	4	1	2	4	3	2	2	2	2	2	2	1	1	1	1	1	1
2420007	4827	3	3	3	3	3	3	3	3	3	3	3	3	3	3	3	3	5	5	5	5	5	5	5	5	5	5	3	3	3	3	3	3	4	4	4	4	4	4	4	4	4	4	2	2	2	2	2	2
2420009	4829	3	2	4	3	2	4	4	3	2	4	3	3	4	2	3	2	4	2	4	2	3	3	4	4	4	4	3	4	4	2	4	2	3	2	2	3	3	4	3	3	4	4	2	2	2	2	2	2
2420011	4830	3	3	2	4	3	3	3	3	3	5	3	3	3	3	1	3	5	3	3	3	3	3	3	3	3	4	3	3	3	4	5	3	3	3	3	4	3	3	3	3	3	3	1	1	1	1	1	1
2420014	4832	3	1	3	4	5	2	4	2	5	5	3	5	3	1	1	3	3	4	4	3	3	4	5	5	5	5	3	4	4	2	5	9	5	3	5	3	1	1	3	1	3	2	1	1	9	2	2	2
2420016	4834	2	3	2	3	4	3	3	3	4	5	2	3	3	3	1	3	2	3	3	3	3	3	4	4	3	3	3	3	3	3	4	3	3	3	3	3	2	2	2	2	2	2	9	9	9	9	9	9
2420018	4835	2	2	2	5	5	5	5	2	2	5	3	5	3	5	2	3	2	3	3	4	5	5	3	5	2	3	5	5	3	3	5	3	3	3	2	3	2	3	3	3	3	3	1	1	2	2	2	2
3020006	4843	2	3	2	3	4	3	2	3	4	5	2	4	4	4	1	3	5	3	3	4	4	4	5	5	4	3	3	3	3	5	5	3	3	2	3	3	2	2	2	2	3	3	1	1	2	2	2	2
3020007	4844	4	5	4	4	5	2	5	4	1	5	4	5	4	5	1	2	2	3	1	1	2	2	5	2	2	4	4	5	4	3	5	5	1	3	1	5	1	1	2	2	2	2	1	1	1	1	1	1
3020010	4846	3	1	2	4	4	4	2	3	4	5	4	4	4	1	1	3	5	2	1	2	5	2	5	3	4	2	4	4	2	2	4	2	2	2	1	3	1	1	2	2	2	2	1	1	1	1	2	2
3020012	4848	3	1	1	5	3	2	2	3	4	3	2	3	3	1	1	2	5	2	1	1	1	1	2	5	3	2	3	3	3	1	5	2	1	3	3	5	3	3	3	1	1	1	1	1	2	2	2	2
3020103	4858	3	2	3	2	4	2	4	3	4	5	3	3	5	4	1	2	4	2	2	2	2	3	4	4	3	3	3	3	3	3	3	3	3	3	3	3	3	3	3	2	2	2	1	1	1	2	2	2
3020104	4859	3	4	3	4	5	2	2	3	2	5	2	4	3	4	2	4	4	4	3	3	4	2	4	3	2	3	4	3	3	2	4	3	2	3	3	3	3	2	2	2	2	2	1	1	1	1	2	2
3020106	4861	3	3	2	4	3	4	4	3	3	4	4	3	3	1	1	3	5	4	3	3	1	3	3	3	4	3	3	4	5	3	2	2	2	3	3	3	2	2	2	2	2	2	1	1	1	1	2	2
3020107	4862	3	4	3	3	2	3	3	2	3	4	3	3	3	3	3	4	3	3	4	3	4	3	4	3	3	3	3	3	3	3	3	3	3	9	3	9	9	9	9	9	9	9	9	9	9	9	9	9
3020109	4864	3	3	3	3	5	1	5	5	5	3	3	3	3	3	3	3	1	3	3	3	3	3	3	3	3	3	1	3	3	3	3	3	3	3	3	3	3	3	3	3	3	3	1	1	2	2	2	2
3020202	4871	3	2	4	3	4	3	4	4	3	4	2	4	5	3	2	2	4	3	3	4	3	4	5	5	2	2	3	4	2	2	4	3	2	2	3	4	2	3	3	4	4	4	1	1	1	1	2	2
3020205	4873	2	9	3	3	3	3	3	2	3	4	4	3	2	2	3	2	2	4	2	3	3	2	3	3	5	3	3	3	2	2	5	3	3	2	4	4	2	3	2	9	3	2	9	1	1	1	1	1
3020211	4876	3	1	1	1	5	2	3	4	9	5	2	5	1	1	2	2	3	2	1	3	3	9	5	4	5	1	2	9	4	1	5	3	2	1	5	1	2	1	1	3	1	1	1	1	1	1	1	1
3020224	4881	2	3	3	3	4	4	9	4	5	5	3	5	3	3	5	2	3	4	5	5	5	5	5	5	5	5	3	3	4	4	5	3	3	3	4	3	3	3	3	4	5	5	1	1	1	1	2	2
3120007	4887	2	2	1	3	4	3	3	3	4	4	2	3	4	3	1	2	4	3	3	4	5	5	4	5	3	4	4	4	2	3	5	3	4	2	2	3	2	3	2	2	3	3	1	1	2	2	2	2
3120010	4890	2	3	3	3	4	4	3	3	5	5	3	3	4	2	1	2	5	2	3	5	5	3	3	5	3	3	3	5	3	3	5	3	3	3	1	3	2	3	3	3	3	2	1	1	1	2	2	2
3120016	4894	2	1	4	3	4	3	4	2	2	5	3	3	3	2	1	2	5	4	1	3	5	5	5	1	4	2	2	3	4	4	3	2	1	3	1	3	1	2	1	1	2	2	1	1	2	2	2	2
3120017	4895	3	2	2	3	4	4	5	2	3	4	2	2	3	2	1	4	3	4	3	3	1	3	4	2	3	2	3	3	3	2	5	3	4	2	5	3	1	2	3	3	4	5	9	9	9	9	9	9
3120018	4896	5	2	3	4	4	2	2	3	5	5	4	5	1	1	1	1	3	1	1	1	5	3	3	4	3	4	4	3	4	2	5	4	2	3	3	3	2	2	2	3	2	2	1	1	1	1	1	1
3120019	4897	2	3	3	3	4	2	2	4	3	3	3	2	4	2	1	2	5	2	2	2	4	5	4	4	4	3	4	4	4	4	3	3	3	4	4	4	2	4	3	3	3	2	1	1	1	1	1	1
3220002	4900	4	4	2	4	5	2	3	4	5	5	3	4	3	2	2	3	5	2	3	3	4	4	5	5	4	3	3	4	4	2	4	3	4	3	2	3	3	2	3	4	4	3	1	1	1	1	1	1
3220019	4905	2	4	3	3	5	4	3	2	2	3	4	3	4	4	2	4	5	4	2	3	4	4	3	4	4	3	4	4	3	3	3	2	2	2	1	3	2	2	3	3	3	2	1	1	2	2	2	2
3320006	4911	3	2	2	3	4	4	4	3	4	4	4	4	4	1	1	2	5	4	4	5	5	5	5	5	5	3	3	3	4	3	4	4	2	2	1	4	3	2	2	2	3	3	1	1	1	2	2	2
3320009	4913	3	3	3	3	3	3	3	3	3	3	3	3	3	3	3	3	3	3	3	3	3	3	3	3	3	3	3	3	3	3	3	3	3	3	3	3	3	3	3	3	3	3	1	1	1	1	1	2
3320010	4914	2	1	5	5	3	5	5	1	5	5	1	3	5	3	1	4	5	5	5	5	5	5	5	5	5	5	5	5	3	1	5	3	2	2	1	3	1	3	1	2	1	2	1	1	1	2	2	2
3320014	4916	3	1	4	1	4	5	1	4	3	1	4	3	1	5	5	5	1	4	2	2	4	1	2	3	1	5	3	4	3	4	1	2	4	4	4	1	4	3	4	4	4	9	1	1	1	1	1	1
3320016	4917	5	2	3	3	4	2	3	3	5	5	3	5	3	1	1	3	4	3	2	3	4	3	5	5	4	5	2	4	3	5	5	5	5	4	3	4	2	1	2	3	4	2	1	1	1	1	1	1
3320018	4918	3	2	2	4	2	3	4	4	2	4	3	2	3	2	2	4	5	3	3	3	3	4	4	4	3	3	3	4	3	3	3	4	2	4	2	3	3	3	2	2	4	2	1	1	1	1	1	1
3320100	4919	3	3	4	4	3	2	2	3	4	5	4	5	4	4	2	2	5	4	4	4	4	4	3	4	5	3	3	4	3	3	4	4	5	3	3	4	2	3	3	3	3	3	1	1	1	1	1	1
3320108	4924	5	2	2	4	4	3	5	3	5	5	2	3	5	1	2	3	5	2	1	1	5	2	5	5	5	5	5	4	4	2	4	3	2	1	1	3	2	3	4	1	3	2	1	1	2	2	2	2
3320109	4925	2	2	2	3	4	2	2	3	2	5	3	3	4	3	4	3	5	2	2	3	4	4	3	4	3	4	4	3	3	2	5	3	2	3	3	2	2	1	3	3	3	1	1	1	1	1	1	1
3320111	4927	2	3	3	3	2	2	3	4	2	4	2	3	2	1	1	3	4	3	3	4	4	4	4	4	3	3	3	2	3	3	4	3	2	4	3	4	2	1	3	3	4	3	1	2	2	2	2	2
3320115	4929	3	2	2	3	4	2	4	4	3	5	2	4	1	4	1	2	2	4	1	3	5	4	4	5	4	3	4	4	4	3	5	3	2	4	2	3	1	1	1	1	1	1	1	1	2	2	2	2
3320118	4932	3	3	2	4	3	3	3	3	2	4	2	3	3	2	2	3	5	3	3	3	3	3	5	5	3	2	3	3	3	3	5	3	4	3	4	3	2	3	2	2	2	3	1	1	1	1	1	1
3320122	4934	2	3	1	3	4	2	3	3	3	5	3	4	4	2	1	5	5	3	2	2	4	2	5	4	5	3	3	3	3	2	4	3	5	3	3	4	2	1	3	3	2	2	1	1	1	1	1	1
3320125	4937	2	2	2	2	2	5	2	2	2	2	2	4	4	4	1	2	2	2	2	4	4	4	3	3	4	2	4	4	3	2	5	4	2	2	4	3	2	2	2	2	2	2	1	1	1	1	1	1
3420000	4938	2	2	2	2	1	4	3	2	2	5	3	3	3	1	1	2	2	3	4	5	4	5	3	5	3	3	4	3	3	2	5	3	2	2	2	3	2	1	4	2	2	2	1	1	1	1	1	2
3420017	4947	2	2	3	4	4	4	4	2	2	4	4	4	4	2	2	2	4	4	2	4	3	4	4	4	3	2	4	4	3	2	4	3	4	3	4	3	2	2	2	2	3	2	1	1	1	1	2	2
3520001	4949	2	4	3	5	5	4	5	3	5	5	3	3	5	5	1	2	5	3	4	4	5	2	3	5	4	5	5	5	3	3	5	3	2	2	1	3	2	2	2	2	2	2	1	1	1	1	1	1
3520004	4951	2	3	2	3	5	2	3	4	5	5	2	5	4	2	1	2	3	2	2	3	4	3	5	5	5	5	2	1	2	2	5	2	3	2	1	3	2	2	3	2	3	3	1	1	2	2	2	2
3520010	4954	3	3	2	3	3	2	3	4	4	4	3	5	5	1	1	3	4	4	3	3	5	5	5	5	5	5	3	3	3	3	4	3	3	3	3	4	2	3	3	2	2	2	1	1	1	1	1	2
3520011	4955	4	2	3	3	4	2	3	4	5	4	3	5	2	1	1	1	2	3	2	2	3	2	5	5	1	9	4	3	3	2	5	3	2	1	1	5	1	1	1	1	1	1	1	1	1	1	1	1
3520013	4957	3	2	2	4	5	2	2	4	3	5	4	3	5	4	1	4	5	3	2	3	5	3	5	4	3	5	2	5	3	3	2	3	2	3	3	4	3	4	2	3	2	3	1	1	2	2	2	2
3520015	4958	3	2	3	4	4	2	3	4	2	3	3	4	3	2	2	3	3	3	3	3	3	3	5	5	3	5	3	3	3	2	4	3	3	2	3	3	2	2	2	2	3	3	1	1	1	1	1	1
3520016	4959	3	3	2	2	4	3	9	2	1	5	2	4	4	2	3	4	5	2	1	2	4	4	4	5	3	2	4	4	3	2	4	2	1	5	2	4	2	2	2	2	2	2	1	1	2	2	2	2
3520102	4965	3	2	2	4	4	4	4	3	5	5	3	4	4	2	1	2	3	4	3	3	4	3	4	4	4	2	3	3	3	4	5	3	2	2	3	3	2	2	2	3	4	4	1	1	1	1	1	2
3520103	4966	2	2	1	4	4	2	4	2	1	5	2	3	4	2	4	2	4	2	2	2	2	2	4	4	5	4	4	4	2	2	4	2	2	4	1	1	2	2	2	2	2	2	1	1	1	2	1	1
3520104	4967	4	2	2	3	4	2	2	3	3	4	3	3	2	2	1	3	2	2	3	2	3	3	3	4	4	3	4	4	3	3	3	4	2	2	3	3	2	2	3	2	3	2	1	1	1	1	1	1
3520107	4969	4	2	3	4	4	3	4	5	2	5	4	3	4	2	1	2	4	4	2	3	2	3	5	5	4	4	3	2	3	3	5	4	4	1	1	4	2	4	4	4	3	4	1	1	1	1	1	2
3520108	4970	3	2	2	3	4	4	3	2	2	5	3	4	3	2	1	2	3	4	2	2	3	3	4	4	3	3	4	4	3	3	5	3	3	3	2	3	2	3	3	3	3	3	1	1	1	1	1	1
3520109	4971	3	2	2	4	4	2	4	3	2	5	4	5	3	4	2	2	4	2	3	3	4	4	4	5	4	4	4	3	3	2	4	3	5	2	2	4	2	3	3	3	3	3	1	1	1	1	2	2
3520110	4972	2	2	1	1	4	3	2	2	1	3	2	3	3	3	1	2	4	2	3	3	3	4	3	3	4	3	4	5	3	3	3	4	2	3	2	3	1	1	1	1	1	1	1	2	2	2	2	2
3520111	4973	3	3	3	3	3	3	3	3	3	5	3	3	3	2	1	3	3	3	3	3	4	4	3	3	5	3	3	4	3	3	5	3	3	3	1	3	3	3	3	3	3	3	1	1	1	1	2	2
3520115	4976	2	3	2	4	3	2	4	2	5	5	2	3	4	4	1	4	5	3	4	4	4	4	4	5	4	5	4	5	3	4	5	4	3	2	1	4	2	2	2	2	3	2	1	1	1	1	1	1
3520118	4978	1	3	3	3	4	2	3	3	5	3	1	2	3	3	1	2	3	2	3	3	3	3	5	5	4	3	2	3	3	2	4	9	3	3	4	4	2	2	2	2	4	3	1	2	2	2	2	2
3520119	4979	3	2	2	3	5	1	1	3	3	5	1	5	3	3	2	2	5	2	1	1	5	2	5	5	3	5	3	4	3	4	4	3	1	4	4	3	1	2	2	1	1	1	1	1	1	2	2	2
3520120	4980	2	2	3	3	4	2	3	3	4	5	3	3	3	4	2	2	5	3	4	4	4	5	5	4	4	3	4	5	4	2	1	3	5	3	1	5	1	1	3	3	3	3	1	1	1	1	1	1
3520122	4981	4	2	4	3	4	3	4	4	4	4	2	3	5	1	1	4	4	4	2	4	2	4	5	5	4	4	5	5	2	3	5	3	5	3	3	5	1	2	2	5	5	5	1	1	2	2	2	2
4020002	4985	2	2	3	3	4	3	2	3	2	5	3	4	4	3	3	3	2	2	3	3	3	3	4	4	3	2	3	3	2	3	4	4	3	3	3	4	2	2	3	3	3	3	1	1	1	1	1	2
4020003	4986	4	2	3	1	5	2	4	4	2	3	1	5	2	1	1	3	4	3	2	3	4	5	5	5	3	4	5	3	5	1	1	5	4	1	1	2	1	1	1	1	5	5	1	1	2	2	2	2
4020005	4988	3	2	2	3	3	4	3	3	3	1	2	3	4	3	1	3	2	3	4	5	4	4	3	4	5	3	3	4	3	3	4	3	1	1	3	3	2	3	3	3	3	2	1	1	1	1	1	1
4020009	4991	3	4	3	5	3	3	4	4	5	5	4	3	3	4	1	3	4	3	3	4	3	3	5	5	3	4	2	4	9	1	5	3	5	2	3	5	2	3	4	4	4	4	1	1	1	1	1	1
4020101	5001	3	2	2	3	4	2	2	3	4	3	4	3	3	3	2	2	3	2	2	2	3	3	4	5	3	3	4	3	3	3	5	3	3	3	2	3	3	3	2	2	2	2	1	2	2	2	2	2
4020109	5009	4	2	2	5	5	3	5	4	4	5	3	4	2	2	1	2	3	3	2	2	2	2	5	5	5	4	3	3	2	3	5	3	2	2	4	4	3	2	3	3	3	2	1	1	1	1	1	1
4020111	5011	4	4	3	4	3	5	4	3	4	5	4	5	3	2	1	2	5	2	2	2	2	2	3	5	4	3	4	4	4	2	5	4	4	2	4	5	1	2	2	2	2	1	1	1	1	1	1	1
4020112	5012	3	2	2	3	2	3	3	4	3	4	3	4	3	9	1	4	3	3	3	3	5	3	4	5	4	3	3	3	3	2	4	3	3	3	3	3	2	3	3	3	3	3	1	1	1	1	1	1
4020201	5021	4	2	2	3	4	2	4	2	2	5	3	3	2	1	1	2	3	2	2	2	3	3	5	5	2	4	4	3	4	2	3	4	2	3	2	3	2	3	2	1	2	3	2	2	2	2	2	2
4020220	5034	3	2	2	4	3	3	4	3	2	4	3	4	3	3	2	2	4	3	2	2	3	3	4	4	3	3	3	4	3	3	4	3	3	3	2	4	2	3	2	3	3	2	1	1	2	2	2	2
4020302	5039	4	4	3	3	3	2	2	4	3	5	5	4	3	1	1	3	5	2	2	1	3	1	4	5	4	3	3	3	3	3	3	3	2	3	3	5	3	2	3	2	2	2	1	1	1	1	1	1
4020308	5045	3	4	2	4	5	5	5	2	4	5	2	4	2	5	1	5	2	2	3	5	4	4	5	5	5	5	3	5	3	2	5	2	2	5	1	5	1	2	3	3	3	4	1	1	1	1	1	2
4020318	5052	2	4	2	4	3	3	4	3	3	4	4	4	4	3	1	2	5	4	4	4	4	4	4	4	4	2	4	3	3	3	4	2	3	4	3	3	2	3	2	2	2	2	1	1	1	1	1	1
4020319	5053	4	2	2	4	4	2	2	3	4	4	3	4	3	3	2	3	4	4	2	2	2	3	5	5	3	3	4	3	4	2	4	3	2	4	3	4	3	2	2	3	1	1	1	1	1	1	1	1
4020400	5056	1	1	2	5	5	1	5	1	2	5	2	4	2	2	1	4	5	4	3	2	2	4	5	4	5	5	3	2	5	2	5	2	3	2	2	5	1	2	4	4	4	4	1	1	2	2	2	2
4020401	5057	2	3	3	4	5	2	3	3	3	5	3	4	3	4	1	3	5	4	3	4	5	5	5	5	3	3	3	3	3	3	5	3	3	3	2	3	2	3	2	3	3	3	1	1	1	1	1	1
4020409	5063	2	2	2	3	3	3	3	3	3	2	2	3	3	3	3	3	4	2	3	3	4	3	5	5	4	3	3	3	4	4	3	3	3	3	2	3	2	2	2	2	3	2	1	9	9	9	9	9
4020416	5068	2	2	1	4	4	3	2	2	2	5	2	3	3	2	1	3	4	2	2	3	3	3	4	5	3	3	4	4	2	4	5	3	4	2	1	4	2	4	4	4	4	4	1	2	2	2	2	2
4020417	5069	1	4	2	2	5	2	4	1	5	1	1	4	1	1	1	2	1	5	4	5	4	5	2	4	5	5	5	5	2	1	5	2	1	3	1	5	1	1	5	3	3	4	1	1	1	1	1	1
4020419	5070	4	3	3	3	4	3	1	3	3	3	2	4	3	2	4	2	4	2	2	2	2	2	3	4	2	3	3	3	4	3	3	3	3	2	3	3	3	2	3	2	2	2	1	1	1	1	1	1
4020503	5076	3	1	1	4	4	2	4	3	4	5	4	3	3	2	1	1	5	3	1	1	2	3	5	5	3	2	3	5	3	3	5	3	2	1	4	3	2	2	2	2	2	2	1	1	1	1	1	1
4020504	5077	2	2	3	4	5	2	4	4	2	5	3	5	3	4	2	2	4	2	2	3	5	3	5	5	4	2	4	3	3	3	4	3	2	3	3	3	2	3	2	2	2	2	1	1	2	2	2	2
4020506	5079	3	5	1	3	5	4	3	3	3	5	3	5	4	5	1	3	2	2	1	1	3	2	5	1	3	1	3	5	3	3	5	3	5	3	3	2	1	3	3	1	3	3	1	1	2	2	2	2
4020508	5081	2	2	3	3	4	4	2	4	5	4	2	3	3	2	3	4	1	2	2	2	3	4	5	5	3	5	3	4	3	2	3	3	3	3	3	4	3	2	3	3	3	3	1	1	1	1	1	1
4020509	5082	4	3	3	4	5	4	4	4	2	5	3	4	3	1	1	2	2	3	1	3	4	3	5	5	3	3	2	5	5	3	5	3	3	3	3	4	3	2	1	1	2	3	1	1	1	1	1	1
4020510	5083	3	2	2	5	5	2	2	4	2	5	1	1	2	1	1	2	5	1	1	1	4	5	5	5	5	5	3	4	2	5	5	4	4	3	3	4	2	1	1	1	1	1	1	1	1	1	1	1
4020512	5084	2	2	2	1	2	4	2	4	2	4	2	2	2	4	1	4	5	2	2	4	2	4	2	4	4	4	2	3	3	2	4	3	2	2	1	3	2	2	2	2	2	2	1	1	1	2	2	2
4020521	5087	2	3	3	4	3	3	4	3	5	5	3	4	5	4	1	3	5	2	4	5	2	5	4	4	5	3	3	4	2	2	5	4	5	2	4	5	1	2	3	3	4	3	1	1	1	1	1	1
4020522	5088	2	2	2	2	2	3	3	4	1	5	4	4	4	5	1	5	5	4	4	5	5	2	3	4	3	2	4	4	3	4	4	3	4	4	2	3	1	2	2	2	2	2	1	1	2	2	2	2
4120000	5090	3	2	3	4	4	2	3	4	5	4	3	3	2	3	1	2	3	2	2	2	3	3	3	4	3	2	3	4	3	3	4	4	2	2	3	4	2	3	2	2	2	2	1	1	1	1	1	1
4120003	5093	1	2	1	5	5	3	4	4	4	5	3	5	5	5	1	3	3	4	5	5	5	5	5	5	5	5	5	5	3	5	5	3	2	3	3	4	1	3	2	3	2	2	1	1	2	2	2	2
4120005	5095	3	2	4	4	5	4	2	2	4	5	2	5	4	2	1	2	5	2	2	3	3	3	3	5	3	5	4	4	3	3	5	3	2	2	3	3	2	2	2	3	2	2	1	1	1	1	1	1
4120006	5096	3	4	2	5	3	2	5	5	3	2	4	5	4	2	1	2	5	5	2	2	2	2	5	4	4	4	2	4	3	3	4	4	3	2	1	3	3	2	3	3	2	1	1	1	1	1	1	1
4120008	5098	2	2	3	3	4	3	2	4	2	3	4	4	3	2	1	2	5	2	2	3	4	4	5	5	3	5	3	4	3	3	4	3	2	2	3	4	2	1	2	3	1	1	1	1	1	1	1	1
4120009	5099	2	3	3	4	2	3	3	2	3	5	2	2	5	3	2	4	5	4	4	5	4	4	3	5	5	3	4	5	3	2	5	3	3	3	2	5	2	1	3	2	2	3	1	1	1	1	1	1
4120010	5100	3	3	1	2	3	3	5	3	1	5	3	3	5	1	1	3	5	3	3	3	3	2	4	5	5	1	1	2	4	1	5	3	1	2	2	4	3	2	3	3	2	2	1	1	1	1	1	1
4120022	5107	2	4	3	2	3	2	4	4	1	5	4	4	2	4	2	1	5	2	1	1	4	5	4	4	2	4	2	4	4	1	4	3	2	4	2	4	3	2	4	2	4	2	1	1	1	1	1	1
4120104	5111	2	3	1	4	5	3	4	3	4	5	2	3	4	5	1	4	5	3	4	4	4	4	3	4	5	3	4	5	4	3	5	4	2	4	3	3	2	3	2	2	3	3	1	1	2	2	2	2
4120105	5112	3	3	3	3	2	3	3	3	2	4	4	3	3	3	2	3	3	3	2	3	3	3	4	4	4	2	4	3	2	3	4	4	2	3	3	3	2	2	3	3	3	2	1	1	1	1	1	1
4120106	5113	3	2	2	4	4	2	3	2	4	5	3	4	2	1	1	2	3	4	2	3	3	3	4	4	2	3	3	4	2	3	4	5	1	2	2	3	2	3	2	2	2	2	1	1	1	1	2	2
4120112	5118	2	2	3	3	5	4	4	4	2	5	3	2	5	5	1	3	5	3	2	3	4	4	4	5	5	5	5	5	2	5	4	2	3	2	2	5	1	2	1	1	2	2	1	1	1	1	1	2
4120114	5119	4	3	3	3	3	2	5	3	5	5	3	3	5	1	1	2	5	3	3	3	3	3	3	5	3	3	4	5	3	3	5	4	4	3	3	3	3	2	3	3	3	2	1	1	1	1	1	1
4220004	5128	2	2	3	4	4	3	3	2	3	4	4	4	4	2	2	2	5	2	2	3	2	4	5	5	4	3	4	3	3	3	3	3	3	3	3	3	3	3	3	3	3	3	1	1	1	1	1	1
4220005	5129	3	3	4	3	2	2	3	4	3	4	3	4	3	4	2	2	5	4	3	3	4	4	5	5	2	3	3	4	3	3	5	3	3	2	2	3	2	2	3	3	2	2	1	1	1	1	2	2
4220008	5131	3	2	2	3	4	2	2	3	2	3	2	2	3	2	3	2	4	3	2	3	2	2	4	3	2	2	4	3	4	4	3	4	4	4	4	2	3	3	3	3	3	3	1	1	1	1	2	2
4220010	5133	2	3	2	4	2	4	4	3	5	5	3	2	4	4	1	2	1	4	4	4	4	4	4	4	3	3	4	3	2	2	5	3	2	2	1	5	1	3	2	2	2	3	1	1	1	1	1	2
4220015	5137	2	3	2	2	3	3	4	4	4	2	3	4	4	3	1	3	5	5	5	5	4	3	3	5	2	3	4	5	3	3	5	3	4	3	3	5	2	3	3	4	3	4	1	1	1	1	1	1
4220025	5144	1	4	1	5	5	4	5	1	2	5	4	3	5	4	1	4	3	3	4	5	5	5	3	3	3	3	5	4	2	5	5	4	5	3	1	4	1	1	3	3	3	2	1	1	2	2	2	2
4220101	5146	4	3	2	4	5	2	3	3	3	5	3	5	3	1	2	1	3	3	2	3	3	3	5	9	3	3	4	9	3	9	5	9	3	3	2	3	3	2	2	2	2	9	1	1	2	2	2	2
4220104	5149	3	4	3	3	4	2	4	3	4	5	3	3	3	3	1	3	2	3	3	2	3	3	3	4	4	3	4	3	3	3	3	4	2	3	3	4	2	3	2	2	2	2	1	1	2	2	2	2
4220111	5155	2	3	2	4	5	2	4	4	3	5	4	3	4	2	2	4	5	4	4	4	5	4	4	5	3	4	4	5	2	2	3	3	2	3	2	4	2	2	3	3	2	2	1	1	2	2	2	2
4220112	5156	2	3	2	4	4	3	3	3	2	4	2	4	3	3	3	3	4	2	2	3	4	4	4	4	3	4	4	4	2	3	4	3	4	4	3	4	2	3	3	3	3	3	1	1	1	1	1	1
4220116	5157	2	2	2	2	2	4	2	2	1	2	2	3	3	2	1	2	5	4	2	4	5	3	2	5	3	3	4	5	3	3	5	2	2	3	4	4	2	3	2	2	2	1	1	1	2	2	2	2
4220117	5158	2	2	1	4	4	4	4	4	2	5	4	3	5	1	2	2	3	4	4	4	5	2	5	5	2	2	5	4	2	5	5	3	5	2	3	4	1	4	2	2	4	4	1	1	2	2	2	2
4320000	5160	1	3	3	4	4	3	4	3	4	4	4	3	4	4	1	4	3	4	4	5	5	5	3	4	3	2	4	5	2	3	4	2	5	2	3	4	2	2	2	2	3	3	1	1	1	1	1	1
4320007	5164	2	2	2	4	5	3	3	2	2	5	2	3	3	1	2	2	5	3	1	2	5	5	3	3	5	5	4	3	3	3	4	4	2	1	1	3	2	2	2	2	2	2	1	1	2	2	2	2
4320017	5170	3	2	2	2	5	3	4	3	5	5	3	3	3	3	1	3	5	3	3	4	4	4	5	5	3	3	3	4	3	3	5	3	3	3	3	4	3	3	3	3	3	2	1	1	2	2	2	2
4320019	5171	1	2	1	3	3	3	3	2	3	5	3	3	4	3	1	3	3	4	3	3	4	4	3	3	3	3	4	5	2	3	5	3	3	3	2	3	1	3	3	3	3	3	1	2	2	2	2	2
4320022	5173	2	4	3	5	5	3	5	3	3	5	4	5	4	4	2	3	2	3	4	4	4	5	5	3	2	3	3	3	3	2	5	2	4	2	3	3	1	3	2	2	4	3	1	1	1	1	1	2
4320023	5174	3	2	4	5	4	2	4	2	5	5	4	5	5	2	2	2	5	2	2	2	2	2	5	5	5	4	5	5	2	2	4	3	3	3	4	5	1	4	2	2	3	4	1	1	1	1	1	2
4320100	5175	2	1	2	3	5	4	2	4	5	5	4	2	4	5	1	4	5	4	3	4	4	4	5	5	2	5	4	4	2	2	4	2	2	4	4	5	3	2	1	1	2	1	1	1	1	1	2	2
4320103	5177	2	3	4	4	5	4	3	4	2	4	3	4	5	2	1	4	4	2	4	5	5	5	4	5	1	2	4	5	2	5	5	3	4	2	5	4	2	1	2	2	3	3	1	1	1	1	1	1
4320107	5181	2	2	3	4	4	3	3	4	4	5	4	3	4	4	3	2	5	2	2	2	3	2	4	3	3	3	4	3	2	2	4	3	2	2	2	3	2	2	2	2	2	2	1	1	2	2	2	2
4320108	5182	2	3	3	4	5	4	4	2	1	5	2	2	4	4	1	3	1	2	1	4	5	5	4	5	3	5	4	3	3	3	4	3	2	2	1	5	1	2	1	1	1	1	1	1	2	2	2	2
4320109	5183	3	4	4	3	4	3	5	5	4	5	3	4	5	4	1	3	5	3	3	3	4	4	5	5	4	2	3	4	2	2	4	3	4	2	3	4	2	2	2	2	2	2	1	1	1	1	2	2
4320112	5184	4	2	3	3	4	4	2	2	2	4	4	4	3	3	2	2	4	1	2	2	3	2	3	4	3	2	4	5	5	3	3	3	4	5	4	4	3	2	2	2	2	2	1	1	1	1	1	1
4320114	5185	3	2	2	3	3	4	3	3	2	4	4	4	3	1	1	3	4	3	1	1	2	3	4	3	3	3	3	4	3	3	5	3	3	4	3	3	2	2	2	2	2	3	1	1	2	2	2	2
4320115	5186	3	3	3	3	3	3	3	2	3	4	3	3	3	2	1	3	4	3	3	3	4	4	3	3	3	3	3	3	3	3	5	3	3	3	3	3	2	3	3	3	3	3	1	1	1	1	1	2
4320121	5189	4	4	4	5	5	3	3	3	3	5	2	5	4	1	1	2	5	2	3	3	3	3	5	5	4	4	2	5	3	3	5	3	4	4	1	5	1	3	3	3	3	3	1	1	1	1	1	1
4320122	5190	2	3	3	2	3	3	3	3	3	4	3	3	4	3	4	4	4	3	3	3	4	4	4	4	4	3	2	3	2	2	5	3	3	3	3	3	2	3	3	4	3	3	1	1	1	1	1	1
4320123	5191	3	3	2	3	2	3	3	3	3	3	3	3	2	2	4	3	3	3	2	3	3	3	4	4	2	3	3	3	3	3	5	3	3	2	3	2	2	2	3	3	2	2	1	1	2	2	2	2
4320124	5192	3	3	2	3	5	4	4	4	5	5	4	4	5	4	2	2	5	2	2	3	3	3	5	5	3	3	3	4	4	3	3	4	2	3	1	2	3	3	2	3	3	2	1	1	1	1	1	2
4420022	5210	2	2	3	2	4	1	2	3	2	2	2	4	2	2	1	3	5	1	1	2	4	4	1	4	1	2	2	4	3	2	4	2	2	2	4	4	1	1	1	1	1	1	1	1	2	2	2	2
4420100	5212	2	3	3	4	3	2	4	2	4	1	1	3	4	5	1	3	3	4	4	3	4	4	4	4	4	3	4	4	3	2	5	3	4	4	3	3	1	3	3	3	3	3	1	1	2	2	2	2
4420103	5214	2	3	2	3	3	2	3	2	3	5	3	3	4	4	2	3	3	3	2	3	3	3	3	3	3	3	3	4	3	2	4	3	3	2	3	4	2	3	3	2	2	2	1	1	1	1	2	2
4420104	5215	3	2	2	3	4	4	3	4	5	3	2	2	2	3	1	3	4	2	2	2	2	3	3	1	3	4	2	4	4	4	3	4	2	4	2	4	1	3	3	3	3	2	1	1	1	1	1	1
4420106	5216	3	3	1	3	4	3	3	3	4	4	4	5	3	3	1	3	5	2	1	1	1	1	3	3	5	5	3	3	3	2	5	4	2	3	1	4	2	1	1	1	1	1	1	1	2	2	2	2
4420108	5217	2	2	3	3	4	2	3	2	2	4	2	4	4	3	2	3	5	3	3	5	5	5	3	2	5	3	3	4	4	3	5	3	2	2	3	3	3	3	2	2	2	3	1	1	1	1	1	2
4420119	5224	2	2	2	3	4	2	3	4	3	5	3	4	4	4	2	3	4	3	3	3	3	4	4	4	3	3	3	3	3	3	4	3	3	2	2	3	3	3	3	3	3	3	1	1	1	1	2	2
4420120	5225	3	3	3	4	4	3	4	3	4	4	3	3	4	3	2	3	5	3	3	3	3	3	3	3	3	3	3	3	3	3	5	3	3	3	2	3	3	3	3	3	3	3	1	1	1	1	1	1
4420121	5226	3	2	2	2	4	3	3	3	4	3	3	3	4	3	1	3	4	3	2	3	3	4	3	5	3	2	4	5	2	2	4	5	2	3	2	3	2	3	2	2	4	2	1	1	2	2	2	2
4520000	5228	4	2	2	3	3	3	4	3	4	3	3	4	4	2	2	3	4	9	4	3	4	4	3	4	2	3	3	2	4	3	4	3	2	4	3	4	3	3	3	3	3	3	1	1	1	2	2	2
4520003	5230	5	2	3	3	3	3	4	4	2	4	4	4	4	2	2	2	3	3	2	2	3	3	2	4	2	2	3	4	3	3	4	3	2	3	3	4	3	1	1	1	1	1	1	1	1	1	1	1
4520004	5231	3	2	3	3	4	3	2	3	2	4	3	3	2	2	1	2	5	3	2	2	4	3	4	5	2	4	4	4	3	4	4	3	2	3	4	4	2	3	2	3	3	2	1	1	2	2	2	2
4520008	5234	2	2	2	3	3	2	3	3	4	4	3	3	3	3	2	3	3	2	3	3	4	2	2	2	3	3	2	2	2	3	3	3	3	3	3	2	2	2	3	3	3	2	1	1	1	1	1	1
4520012	5236	3	2	2	3	3	4	4	3	4	5	3	3	4	5	1	2	5	4	4	4	4	5	3	2	3	4	4	5	3	4	5	3	4	4	2	5	1	5	5	4	5	5	1	1	1	1	1	2
4520100	5237	3	2	3	4	4	2	4	4	4	5	4	3	3	4	2	2	5	3	1	2	3	3	5	5	3	3	3	4	3	3	5	3	2	3	4	5	2	3	3	3	2	2	1	1	1	1	1	1
4520101	5238	2	4	4	4	4	4	4	4	4	5	2	3	4	4	1	2	5	2	2	4	3	4	3	3	2	2	3	3	3	3	3	3	2	3	2	3	2	2	2	2	2	2	1	1	2	2	2	2
4520102	5239	3	3	2	4	2	3	3	4	2	4	2	3	2	3	2	3	4	4	3	4	4	4	4	4	4	3	2	2	2	3	4	3	4	3	2	3	2	3	4	4	4	4	1	1	2	2	2	2
4520103	5240	1	3	2	3	2	4	4	3	5	5	5	2	4	1	4	3	4	3	3	4	4	4	3	5	3	3	4	5	2	4	5	3	3	3	1	4	1	2	2	2	2	1	1	2	2	2	2	2
4520104	5241	2	2	2	3	4	3	4	3	3	5	3	2	3	3	2	2	5	9	3	3	3	4	5	5	3	3	4	3	3	2	3	4	3	3	2	4	2	3	2	3	3	1	1	2	2	2	2	2
4520111	5248	2	1	3	2	4	2	2	4	4	4	2	3	2	2	3	3	5	2	2	3	3	3	5	4	2	3	2	4	3	2	3	3	2	5	4	4	3	2	2	2	3	3	1	1	1	1	1	1
4520112	5249	4	3	3	5	5	2	2	4	3	4	3	5	3	1	3	2	5	4	1	1	2	3	5	5	3	5	3	4	3	3	5	3	3	3	3	3	2	3	3	3	3	3	1	1	2	2	2	2
4520113	5250	3	2	3	3	3	3	3	3	4	3	3	4	3	1	2	3	3	3	3	3	3	3	4	4	4	3	3	4	3	3	4	4	3	2	3	3	2	3	3	3	3	2	1	1	2	2	2	2
4520120	5252	2	2	3	3	4	2	2	4	3	4	3	3	2	4	1	4	5	3	4	4	4	5	5	5	3	3	3	4	3	3	4	3	3	3	4	4	3	3	3	3	2	2	1	1	1	1	1	1
4620001	5255	3	2	2	3	4	4	3	3	3	5	2	2	2	3	2	3	5	4	3	3	4	4	5	2	5	5	2	2	2	2	5	3	3	2	3	2	1	3	3	3	2	2	1	2	1	1	1	1
4620002	5256	3	2	2	3	4	3	4	3	4	5	3	4	3	3	2	2	5	4	3	3	4	4	4	4	3	2	3	3	3	3	5	3	4	3	2	3	2	2	3	3	3	3	1	1	2	2	2	2
4620005	5259	5	1	5	5	5	4	4	3	1	5	5	2	5	1	1	5	2	2	1	1	3	1	5	5	4	9	5	5	3	2	5	3	2	2	2	4	1	1	1	1	1	1	1	1	2	2	2	2
4620007	5261	2	2	3	4	2	3	4	4	5	5	2	3	4	1	1	3	1	2	4	4	4	4	2	4	1	4	2	4	2	1	5	5	2	2	3	4	1	1	2	2	2	1	1	1	1	1	1	1
4720006	5272	3	2	3	3	3	3	2	3	4	2	3	3	2	1	4	3	5	2	2	3	3	3	4	5	3	4	3	4	3	3	5	3	3	3	1	3	3	2	2	2	2	2	1	1	1	1	1	1
4720008	5274	3	2	2	5	5	3	5	3	3	5	4	5	3	1	1	4	5	2	2	2	5	5	5	5	4	2	4	4	3	3	3	3	2	3	3	3	2	3	2	2	2	1	1	1	1	1	1	1
4720010	5276	4	2	3	4	4	3	4	2	4	4	4	4	4	3	1	2	5	4	3	4	4	3	3	4	3	3	4	5	3	2	4	2	2	3	3	4	2	4	4	4	5	4	1	1	1	1	1	1
4720011	5277	2	2	2	3	4	3	4	3	4	4	3	5	4	2	2	3	3	4	3	3	3	4	5	3	4	3	3	4	2	3	5	3	3	3	2	3	2	3	2	3	2	2	1	1	1	2	2	2
5020012	5291	4	2	1	5	4	2	2	4	5	5	1	4	4	1	4	2	5	2	2	5	5	5	5	5	5	5	2	4	5	1	5	5	4	5	2	4	2	2	1	1	2	1	1	1	1	1	1	2
5020013	5292	2	2	3	4	5	2	3	4	3	4	2	5	3	2	2	3	5	2	3	3	4	3	5	5	4	5	2	3	3	3	4	3	3	3	2	4	3	2	3	2	2	3	1	1	2	2	2	2
5020015	5293	3	2	2	3	3	4	3	3	4	4	3	4	3	3	3	3	3	3	3	3	3	3	3	4	3	3	3	3	3	3	3	3	3	3	4	4	4	4	3	3	4	3	1	1	1	1	1	1
5020018	5295	4	3	2	3	2	2	5	3	3	5	3	3	3	3	1	3	5	3	2	2	1	2	3	3	4	4	4	4	4	3	3	3	2	2	3	3	3	2	2	2	2	2	1	1	1	1	1	1
5020019	5296	3	4	4	3	2	2	3	3	1	2	2	3	2	1	1	3	5	4	2	3	2	4	3	5	5	4	4	5	4	4	4	4	2	2	5	5	1	3	3	3	3	3	1	1	2	2	2	2
5020101	5298	1	2	1	3	4	5	2	1	3	5	2	3	5	5	1	3	5	4	5	5	3	5	3	5	1	2	3	4	2	2	5	1	1	2	2	5	1	2	1	1	1	1	1	1	1	1	2	2
5020102	5299	3	3	3	3	3	3	3	3	3	3	3	3	3	3	3	3	3	3	3	3	3	3	3	3	3	3	3	3	3	3	3	3	3	3	3	3	3	3	3	3	3	3	1	1	1	1	2	2
5020109	5303	2	3	4	4	4	4	2	2	4	5	3	3	3	4	2	4	4	4	3	4	4	4	5	5	5	3	3	5	3	2	5	2	4	1	1	5	1	3	2	2	2	2	1	1	1	1	2	2
5020111	5304	2	3	3	4	3	4	4	3	4	5	3	3	4	1	2	3	5	4	3	3	4	4	3	4	5	3	4	3	3	4	4	3	3	2	1	5	2	1	1	3	3	3	1	1	1	1	2	2
5020113	5305	2	1	2	2	4	4	3	3	4	5	1	5	2	1	1	2	5	5	1	1	5	3	4	3	4	3	4	4	4	3	3	3	2	3	2	2	1	2	2	2	2	2	1	1	2	2	2	2
5020119	5311	3	4	2	3	3	3	5	3	4	4	2	3	4	3	2	2	5	3	2	3	4	3	4	4	2	3	4	5	2	4	3	4	1	5	3	3	2	3	2	2	2	2	1	1	1	1	1	1
5020201	5315	3	4	2	2	2	4	4	2	4	5	4	4	4	4	2	2	3	9	3	4	4	4	5	4	4	2	2	5	2	2	4	3	2	3	2	2	2	2	2	3	2	2	1	1	2	2	2	2
5020204	5318	3	2	2	2	4	3	4	2	1	5	4	3	4	3	2	3	5	2	2	3	3	2	4	5	3	5	5	4	3	5	3	2	4	4	1	2	1	2	2	2	2	3	1	1	2	2	2	2
5020210	5323	1	4	5	3	5	3	2	3	2	4	1	4	3	2	1	2	2	1	3	3	5	5	5	5	4	1	1	3	3	3	3	3	2	4	5	4	1	3	1	1	1	1	1	1	1	1	1	1
5020211	5324	2	2	3	5	4	4	4	3	2	5	3	3	2	2	4	3	5	4	2	2	4	3	5	5	3	3	2	4	3	3	4	3	2	3	2	4	2	3	3	3	3	2	1	1	2	2	2	2
5020213	5326	3	3	2	3	3	2	4	3	5	5	3	3	4	2	1	2	1	4	2	3	3	4	5	5	3	3	3	5	3	3	5	3	3	3	1	5	2	1	2	3	3	2	1	1	1	1	1	1
5020215	5327	1	2	5	3	4	5	1	1	3	5	2	2	5	4	1	3	5	4	4	5	5	5	3	5	3	4	2	4	3	3	4	3	2	4	5	5	2	1	2	3	3	2	1	1	1	1	1	2
5020216	5328	2	3	4	3	5	3	2	4	3	3	2	5	4	4	1	4	5	3	4	4	4	4	4	5	5	3	4	3	3	4	4	4	4	4	3	4	1	3	2	2	4	3	1	1	1	1	1	1
5020222	5332	2	4	3	4	4	3	4	2	4	4	3	4	4	1	1	2	1	4	2	3	4	3	4	5	4	4	4	4	3	3	5	3	3	3	1	5	2	2	2	2	2	2	1	1	1	1	1	1
5020303	5336	3	2	3	4	2	2	2	3	4	2	2	3	3	2	3	4	5	3	4	4	3	4	3	5	2	3	3	4	2	3	3	2	3	4	3	3	2	4	3	2	3	4	1	1	1	1	1	1
5020307	5337	3	2	2	3	3	3	4	4	3	3	4	3	3	2	2	2	4	3	2	2	3	4	3	4	3	5	3	3	3	4	4	2	2	3	3	4	3	2	2	2	2	2	1	1	2	2	2	2
5020309	5339	2	2	3	4	4	4	4	4	3	4	3	3	3	2	2	3	5	2	2	2	4	4	4	4	4	4	4	4	3	3	3	4	2	2	2	4	3	2	2	2	2	2	1	1	2	2	2	2
5020311	5341	4	2	1	4	5	2	2	4	4	5	2	4	3	1	1	2	5	2	3	4	5	5	5	3	4	3	2	4	2	3	3	3	2	3	2	3	3	2	1	1	3	1	1	1	2	2	2	2
5020313	5342	3	2	2	3	4	4	3	2	1	5	2	3	4	3	1	3	4	3	3	4	4	4	4	4	4	4	3	4	4	2	5	3	3	3	2	4	2	2	2	3	3	3	1	1	1	1	2	2
5020315	5344	4	2	2	4	5	4	4	4	2	4	5	4	2	1	3	2	4	2	1	1	2	1	5	5	4	4	2	5	5	4	4	4	2	2	1	2	2	2	2	2	2	2	1	1	1	1	1	1
5020318	5346	2	2	2	3	5	4	5	2	3	5	2	5	5	3	4	2	5	3	3	4	4	4	4	5	5	4	4	5	3	2	5	2	2	1	2	3	1	3	1	1	2	1	1	1	2	2	2	2
5020319	5347	3	2	2	2	4	2	3	4	2	5	4	4	3	2	4	3	5	3	3	3	2	4	4	5	5	4	3	4	2	9	4	3	3	3	3	4	2	3	3	2	4	4	1	1	1	1	1	2
5020323	5348	2	2	3	3	2	4	4	3	4	2	2	3	4	1	2	2	4	3	4	4	5	4	3	5	3	3	4	4	2	2	4	2	3	4	2	5	2	3	3	3	3	3	1	1	1	1	1	1
5020400	5350	2	2	2	2	3	2	2	3	2	4	3	2	4	4	3	3	4	2	3	3	3	3	3	4	3	4	4	4	3	2	4	3	3	2	3	3	2	3	3	3	2	2	1	1	1	1	1	1
5020401	5351	3	1	2	4	3	2	3	3	4	3	1	3	3	2	3	2	4	3	1	2	3	3	2	4	3	3	2	3	3	2	3	3	2	4	3	4	2	3	3	2	2	3	2	2	2	1	1	1
5020402	5352	2	2	2	3	5	3	4	3	3	5	3	3	3	3	2	2	5	4	3	4	4	3	3	3	3	3	3	4	3	3	5	4	2	2	1	3	2	2	3	3	2	2	1	1	2	2	2	2
5020403	5353	2	1	1	3	4	3	5	2	1	5	3	3	4	3	1	5	5	5	3	4	5	5	4	4	3	3	4	3	3	3	5	4	3	1	1	3	2	3	3	3	3	2	1	1	2	2	2	2
5020405	5354	2	1	2	3	4	3	4	4	2	3	3	3	4	4	2	2	5	3	3	3	3	4	4	5	3	3	3	3	2	3	4	3	4	2	4	4	2	2	2	3	4	3	1	1	1	1	1	2
5020407	5355	2	2	3	3	4	3	4	3	4	5	2	3	3	2	1	3	5	3	3	3	4	4	4	3	3	4	3	4	3	3	5	3	3	4	1	3	2	3	4	4	4	4	1	1	2	2	2	2
5020409	5357	4	1	3	4	5	3	4	2	3	4	3	2	3	1	2	2	5	2	1	1	2	2	5	5	2	1	4	5	3	2	3	4	1	3	2	3	1	2	3	3	3	3	1	1	1	1	1	1
5020410	5358	2	3	4	3	4	3	3	4	5	5	2	3	2	1	1	2	5	3	2	4	5	3	4	3	3	3	3	5	3	3	4	2	2	2	4	4	2	3	2	2	3	2	1	1	1	1	1	1
5020412	5360	3	2	3	4	4	2	3	3	4	4	3	4	4	1	1	5	5	5	3	4	5	5	5	5	4	4	1	1	4	1	5	5	2	2	1	2	2	1	2	2	3	2	2	2	2	2	2	1
5020413	5361	2	3	3	4	4	4	3	3	2	5	3	3	3	4	1	4	5	4	3	4	4	4	5	5	3	2	3	4	3	2	5	3	2	3	2	3	2	3	3	3	2	2	1	1	1	1	1	2
5020420	5364	3	2	2	3	4	4	5	2	4	5	4	3	4	4	2	3	2	3	3	9	2	2	3	4	4	3	3	4	4	3	4	3	2	3	5	3	1	3	3	3	3	2	1	1	1	1	2	2
5020424	5366	3	2	3	5	4	2	4	3	3	5	3	4	5	3	4	2	5	3	2	3	3	2	5	4	3	4	2	4	4	2	5	3	3	4	4	3	2	2	2	2	2	1	1	1	1	1	1	2
5020501	5368	2	2	3	3	3	4	4	3	4	4	2	3	4	4	3	3	3	4	4	4	4	3	3	4	3	3	3	2	3	3	4	4	2	3	3	3	2	2	2	2	2	3	1	1	1	1	1	1
5020502	5369	3	2	2	3	2	3	3	2	3	5	4	2	5	4	2	3	2	3	3	4	4	4	2	4	2	3	4	5	3	3	4	3	4	3	2	3	2	3	3	3	3	3	1	1	1	2	2	2
5020507	5372	2	3	3	3	3	3	3	3	4	4	4	4	4	3	4	4	4	3	4	4	4	4	4	4	4	4	4	4	3	4	4	3	3	4	2	4	3	2	2	2	2	2	1	1	1	1	1	1
5020510	5374	2	4	2	4	4	4	5	2	5	5	3	5	5	4	1	4	5	2	4	4	5	4	4	5	2	1	3	5	2	4	4	3	3	1	1	4	3	3	2	2	3	4	1	1	1	1	2	2
5020511	5375	3	2	2	3	3	2	3	3	2	4	2	3	3	3	1	2	4	3	2	3	4	3	3	4	3	3	4	3	2	3	4	3	2	2	2	4	2	2	3	3	2	2	1	1	2	2	2	2
5020512	5376	2	3	2	3	4	3	3	3	3	4	3	3	4	2	2	1	4	3	2	2	3	3	3	3	3	3	2	3	2	3	4	3	2	3	1	3	2	3	4	2	2	4	1	1	2	2	2	2
5020513	5377	4	1	2	4	5	1	1	3	2	5	2	5	1	1	1	1	5	1	1	1	5	2	5	5	5	3	2	2	5	3	5	3	1	2	4	4	2	1	2	2	3	3	1	1	1	1	1	1
5020514	5378	2	4	1	2	3	1	4	2	2	5	3	3	4	4	2	2	5	3	2	3	4	4	4	5	4	3	4	4	3	2	3	2	2	3	1	4	2	2	2	2	2	2	1	2	2	2	2	2
5020515	5379	2	3	2	2	5	4	2	3	2	5	4	3	5	4	1	2	5	1	2	4	5	5	4	4	3	4	5	4	5	3	4	2	2	3	2	5	2	1	1	1	2	2	1	1	1	1	2	2
5020516	5380	2	2	2	4	4	2	2	3	4	5	3	3	3	3	1	1	3	2	2	3	4	4	4	3	3	3	4	3	3	2	3	3	2	3	2	4	2	3	3	3	3	2	1	1	1	1	1	1
5020524	5385	4	2	3	2	3	4	4	3	4	4	3	3	4	2	3	3	4	3	2	2	3	3	2	4	4	2	4	4	3	3	4	2	2	2	3	4	2	3	3	3	2	2	1	1	1	1	2	2
5020603	5388	4	3	4	5	5	2	2	4	5	5	4	5	5	1	1	1	5	3	2	3	3	3	5	5	5	3	4	4	3	3	4	3	2	2	2	3	2	2	2	2	2	2	1	1	1	1	1	2
5020607	5391	3	2	4	4	4	3	3	4	5	3	4	4	4	2	2	3	5	3	2	2	2	3	5	5	2	4	3	4	4	3	4	5	2	3	3	5	2	2	3	4	2	2	1	1	1	1	1	1
5020619	5399	2	1	2	4	5	2	2	3	3	5	4	3	2	4	1	2	5	2	2	3	5	5	4	5	2	3	4	5	3	4	4	3	3	2	2	2	2	2	1	3	1	2	1	1	1	1	1	1
5020622	5402	2	2	4	5	5	3	2	3	3	5	2	3	4	5	4	3	3	4	4	5	2	4	5	5	2	4	5	5	3	2	3	3	5	1	3	5	1	3	3	3	3	3	1	1	1	1	1	2
5020623	5403	2	2	2	3	2	2	3	3	4	4	2	2	3	3	3	3	3	3	3	3	2	3	3	3	3	3	3	3	2	2	3	3	3	2	2	3	2	3	2	3	2	3	1	1	1	1	1	1
5020625	5405	2	2	4	2	2	4	3	2	3	5	2	3	4	3	4	4	5	2	4	5	4	3	4	5	3	3	4	9	3	3	5	2	2	1	2	5	2	1	1	1	1	1	1	1	1	1	1	1
5020704	5408	2	2	5	3	3	2	2	4	5	5	2	2	4	1	1	3	5	4	5	5	5	4	4	5	4	5	2	3	2	3	4	2	4	4	4	5	3	1	1	1	2	2	1	1	1	1	2	2
5020705	5409	4	2	1	2	2	2	2	2	4	4	2	3	2	1	1	2	2	2	1	2	2	2	4	5	3	2	2	2	3	2	3	4	1	3	4	4	1	1	1	1	1	1	1	1	1	2	2	2
5020706	5410	2	2	3	3	4	5	3	2	3	1	3	3	3	3	2	4	3	2	4	4	4	4	3	5	3	5	4	4	3	3	5	3	3	4	2	3	2	3	2	2	2	2	1	1	1	1	1	1
5020717	5415	2	4	2	4	3	3	4	2	5	5	2	3	3	5	1	2	3	4	2	3	5	4	3	5	2	3	4	3	2	2	5	3	1	2	2	3	1	3	2	2	2	2	1	1	1	1	2	2
5020803	5420	2	2	1	4	4	3	3	4	3	5	4	4	3	3	1	2	4	2	2	2	5	5	4	5	5	4	4	5	4	2	5	2	2	2	3	3	2	2	2	2	2	2	1	1	1	1	1	1
5020807	5423	2	3	3	3	4	3	3	3	4	2	3	3	3	4	2	3	5	3	3	3	3	3	4	3	3	3	3	5	3	3	4	3	3	3	4	3	2	3	3	3	3	3	1	1	1	2	2	2
5020808	5424	5	2	1	4	5	3	4	4	2	5	4	4	3	1	1	2	3	2	1	1	2	3	4	4	3	3	4	5	2	5	3	4	5	2	1	3	3	1	1	2	2	2	1	1	1	2	2	2
5020811	5425	3	2	3	4	5	3	3	2	2	3	3	3	3	3	1	2	5	3	1	1	2	4	3	4	3	2	3	3	4	3	4	3	2	2	3	3	2	3	3	3	3	2	1	1	1	1	2	2
5020812	5426	2	2	2	3	3	3	2	3	4	5	4	5	2	2	1	2	3	4	3	4	5	3	5	5	3	3	3	4	3	3	4	3	3	3	2	4	1	3	2	2	2	2	1	1	2	2	2	2
5020814	5427	2	1	3	3	4	3	5	3	3	4	3	3	4	3	1	3	5	4	3	3	4	3	5	5	4	3	3	4	2	3	5	3	3	3	2	3	2	3	2	2	3	3	1	1	1	1	1	1
5020818	5430	2	3	3	4	5	4	5	5	5	3	2	4	1	1	1	4	5	3	4	5	4	5	5	5	2	1	1	4	3	4	5	3	2	2	3	3	1	3	3	3	3	3	1	1	1	1	1	1
5020823	5433	4	2	3	4	4	2	2	4	3	4	4	4	2	1	1	4	2	1	1	2	4	2	4	5	3	3	3	4	3	3	4	3	4	2	2	3	2	2	2	2	2	2	1	1	1	2	2	2
5020824	5434	3	4	3	3	4	2	3	3	2	4	4	3	4	3	1	3	5	3	3	3	3	5	5	5	5	2	4	4	2	2	3	3	2	3	3	4	2	2	2	2	2	1	1	1	1	1	1	2
5120001	5436	3	3	2	3	4	4	4	2	1	5	3	4	4	2	1	5	5	5	2	2	2	1	5	5	3	5	4	3	4	5	5	4	2	4	2	3	3	3	2	3	3	3	1	1	2	2	2	2
5120002	5437	3	3	3	3	3	5	3	2	3	5	3	3	4	3	1	3	2	3	4	4	5	5	3	3	5	3	3	4	9	2	5	3	2	3	1	4	2	3	2	2	3	2	1	1	1	1	1	1
5120003	5438	1	2	4	2	2	4	3	2	4	5	2	3	4	4	2	5	2	2	5	5	5	5	3	5	3	4	3	5	2	2	4	2	2	3	3	4	1	3	2	5	5	5	1	1	1	1	1	1
5120010	5442	2	3	3	3	3	3	3	2	2	4	3	3	4	4	2	2	4	4	3	4	4	4	3	4	2	2	4	4	3	3	3	4	3	2	3	4	2	4	2	2	2	3	1	1	2	2	2	2
5120012	5443	2	2	2	2	4	3	4	4	5	4	2	4	3	2	1	4	5	3	4	5	5	4	5	5	4	5	4	3	2	4	5	3	2	2	2	3	3	2	2	2	3	2	1	1	1	1	1	1
5120020	5449	3	4	2	2	2	3	4	3	5	1	4	4	2	2	1	4	5	3	2	3	2	3	4	4	4	3	2	5	3	3	4	3	2	3	3	4	2	3	3	2	2	3	9	9	9	9	9	9
5120101	5452	2	4	3	2	5	2	4	4	5	5	4	4	3	2	1	4	5	3	3	3	5	3	5	5	4	3	3	5	4	3	5	5	2	1	2	5	1	1	1	3	1	1	1	1	1	1	1	1
5120102	5453	2	2	4	5	5	1	3	5	5	5	3	4	4	2	1	3	3	3	2	2	4	2	5	5	3	4	2	5	2	2	4	4	5	3	3	4	1	3	3	3	3	2	1	1	2	2	2	2
5120103	5454	3	2	1	3	3	4	3	5	4	5	2	3	5	4	1	3	3	3	2	4	5	5	3	3	4	9	3	5	3	1	5	3	3	2	1	3	1	3	2	3	2	2	1	1	1	2	2	2
5120104	5455	2	4	5	3	4	5	4	2	3	5	3	3	5	3	1	2	2	4	3	2	3	5	3	5	3	4	5	4	2	3	4	2	3	2	2	5	2	2	3	3	1	1	1	1	1	1	2	2
5120105	5456	3	4	3	2	4	4	3	4	4	2	4	3	4	1	2	2	5	2	2	2	2	4	3	4	5	2	4	3	3	2	3	3	2	4	3	3	2	3	3	3	3	2	1	1	1	1	1	1
5120108	5459	1	2	1	3	2	5	2	1	4	5	2	2	4	4	1	2	5	5	4	5	5	5	3	4	2	5	5	5	4	3	4	5	2	2	1	3	2	2	2	1	2	2	1	1	2	2	2	2
5120117	5463	4	2	2	4	5	3	4	2	1	4	4	4	3	1	1	4	5	4	1	1	2	3	2	4	4	4	4	4	4	2	5	4	2	4	2	2	2	1	4	3	2	2	1	1	2	2	2	2
5120204	5470	1	3	4	4	4	4	5	2	3	5	3	3	5	4	1	2	5	5	5	5	5	5	4	5	4	3	4	4	2	2	5	3	2	3	1	3	1	3	2	2	3	3	1	1	1	1	1	2
5120205	5471	2	2	3	4	2	3	3	3	4	4	3	4	3	4	1	2	4	3	3	3	2	3	3	4	2	2	4	4	2	2	5	4	4	2	1	5	2	2	2	2	2	2	1	1	2	2	2	2
5120208	5474	3	2	1	4	3	2	3	4	5	5	2	5	5	2	1	2	4	2	3	3	5	4	5	5	3	2	2	1	3	5	5	3	3	2	3	3	1	3	1	1	1	1	1	1	2	2	2	2
5120209	5475	4	3	2	5	5	4	5	3	5	5	3	4	2	2	2	4	5	3	2	3	3	2	5	4	3	3	4	5	3	4	4	4	5	3	4	3	2	2	3	2	3	2	1	1	1	1	1	2
5120212	5478	3	4	2	3	4	2	3	4	4	4	3	5	2	3	2	3	4	4	2	3	3	3	4	4	3	3	4	3	2	3	4	4	3	2	3	4	2	3	3	3	2	4	1	1	2	2	2	2
5120213	5479	2	3	4	3	5	2	4	3	5	3	2	2	3	2	1	4	5	3	3	3	4	3	5	5	3	3	3	2	3	3	4	3	3	3	2	3	2	2	3	3	3	3	1	1	1	1	1	1
5120215	5480	2	3	3	3	4	3	3	3	4	4	3	3	4	3	4	2	2	2	3	3	3	3	3	4	3	2	3	4	2	2	3	3	4	3	3	2	2	2	4	4	4	4	1	1	1	1	1	2
5120220	5484	1	2	3	2	4	2	2	4	4	3	1	3	4	3	3	5	5	2	5	5	5	5	5	5	4	3	2	4	2	2	4	3	3	3	4	4	2	3	3	3	3	2	1	1	1	1	2	2
5120305	5490	1	1	3	3	3	3	5	3	3	5	5	3	3	3	1	5	5	5	5	5	5	5	5	5	5	3	3	3	2	3	5	3	5	3	1	3	1	3	3	3	3	3	1	1	1	1	1	1
5120310	5494	2	2	1	3	4	3	4	2	4	4	2	4	4	2	2	3	2	3	4	4	5	3	4	5	2	4	3	5	3	3	4	3	2	3	4	3	1	1	2	3	2	2	2	1	1	1	1	2
5120311	5495	3	2	4	3	4	4	4	4	4	5	3	3	4	2	1	3	4	3	3	4	4	4	4	4	4	4	4	4	2	2	4	2	2	2	3	4	2	3	2	2	2	2	1	1	1	1	2	2
5120312	5496	3	4	3	4	4	4	3	3	4	4	3	4	4	3	4	4	3	3	2	2	2	3	3	2	3	4	3	5	4	3	4	4	5	9	3	5	1	1	1	1	1	3	1	1	1	1	1	1
5120314	5497	4	2	2	3	3	4	4	3	3	3	4	3	3	2	1	2	4	4	3	3	3	3	4	4	4	3	4	3	3	1	5	2	2	2	3	3	2	2	2	2	2	2	1	1	1	1	1	1
5120319	5500	3	2	3	4	5	3	3	4	5	5	3	2	3	4	1	2	5	2	2	3	4	3	3	4	3	3	4	3	3	3	4	4	2	4	3	4	2	3	4	4	3	3	1	1	2	2	2	2
5120323	5503	3	2	4	5	5	2	3	4	3	4	4	3	2	2	3	3	5	3	2	2	5	4	5	5	5	5	3	4	3	2	3	4	4	3	2	3	2	2	2	3	2	2	1	1	1	1	1	1
5220002	5505	2	3	2	4	2	9	4	3	5	5	2	3	4	2	1	2	3	4	4	4	4	5	3	4	3	3	4	5	3	4	4	3	4	2	2	4	2	3	4	4	4	3	1	1	1	1	1	2
5220003	5506	2	4	2	2	3	4	2	3	4	2	4	3	3	4	2	3	3	2	3	3	4	3	4	4	3	2	2	4	3	2	4	3	3	2	2	3	2	2	2	3	4	4	1	1	1	1	1	1
5220009	5509	2	3	3	2	2	3	2	3	4	4	3	3	3	4	2	5	4	2	3	3	4	3	5	4	5	3	2	2	3	4	4	4	2	3	3	3	2	2	2	2	2	2	1	1	1	1	1	1
5220016	5514	2	3	4	4	4	3	4	3	3	4	3	3	4	2	2	3	4	3	4	4	4	4	4	4	4	4	3	4	3	4	4	3	3	2	2	3	2	2	2	2	3	3	1	1	1	1	2	2
5220101	5518	2	3	2	4	4	2	4	4	5	4	3	4	2	1	4	3	5	3	2	3	4	5	5	5	4	3	2	4	3	2	3	3	5	1	2	4	2	2	4	3	4	4	1	1	1	1	1	1
5220103	5519	4	5	5	5	5	3	5	3	4	5	4	3	3	3	1	2	5	5	3	3	5	5	5	2	3	3	5	5	4	5	5	3	3	5	1	3	1	3	3	3	3	3	1	1	1	1	1	2
5220111	5524	2	3	4	3	4	4	3	2	4	4	4	3	4	3	1	1	4	3	3	4	3	5	4	3	2	3	5	5	4	2	5	3	2	3	2	3	1	3	2	2	2	2	1	1	1	1	1	1
5220113	5526	2	1	2	4	5	2	5	3	4	5	2	3	4	5	1	1	1	2	2	4	4	5	4	3	2	2	4	4	3	3	4	3	2	3	1	3	2	3	3	3	4	4	9	9	9	9	9	9
5220213	5538	2	1	1	3	4	2	2	3	2	5	3	3	2	3	1	2	5	3	2	2	5	5	4	4	3	3	3	4	3	3	3	4	4	3	5	3	2	2	2	3	2	1	1	1	1	1	2	2
5220215	5539	3	4	2	3	4	2	4	3	4	5	3	3	2	3	1	2	5	2	2	2	4	3	4	5	4	2	3	3	3	3	4	3	4	2	4	3	2	3	3	3	3	3	1	1	2	2	2	2
5220220	5542	2	2	3	3	4	3	3	3	4	3	3	4	3	2	2	3	4	4	4	4	4	4	4	5	3	2	3	4	2	3	5	2	3	2	3	4	2	2	3	3	4	4	1	1	2	2	2	2
5220224	5545	2	3	2	3	4	2	3	3	2	5	4	4	4	2	2	2	5	3	2	4	4	4	5	5	3	3	4	4	3	4	4	4	2	2	2	3	2	2	2	2	2	2	1	1	2	2	2	2
5320003	5548	2	3	3	3	3	3	3	2	2	4	3	4	4	4	3	2	4	2	2	2	3	3	4	4	2	3	4	4	3	2	4	4	3	3	2	2	2	1	2	2	3	3	1	1	1	1	1	1
5320004	5549	2	2	2	3	4	4	4	2	4	5	3	4	4	4	2	3	4	2	4	4	4	4	4	4	3	2	4	4	4	2	2	3	2	3	3	4	3	2	2	2	2	2	1	1	1	1	1	1
5320016	5556	1	2	1	4	3	4	3	3	2	3	3	4	5	3	1	5	5	3	2	5	4	5	3	5	1	3	2	3	3	3	5	3	3	4	3	3	3	1	3	3	5	3	1	1	1	1	1	1
5420001	5564	1	5	3	3	3	5	5	5	3	3	5	3	3	3	1	5	5	5	5	5	5	5	3	3	3	3	4	3	3	3	5	3	3	2	3	3	3	3	3	3	3	3	1	1	1	1	1	1
5420006	5567	2	4	3	2	3	4	3	2	2	4	4	4	4	5	2	2	5	2	2	3	4	5	4	5	3	4	4	3	2	2	3	3	3	3	4	3	2	3	2	2	2	2	1	1	2	2	2	2
5420007	5568	3	2	2	3	3	2	2	3	4	5	4	3	4	2	3	4	2	3	3	4	4	4	4	4	3	3	3	4	4	4	4	4	2	3	2	4	2	2	2	3	4	4	1	1	1	1	2	2
5420009	5569	2	5	3	4	4	4	4	2	3	5	3	3	5	4	1	2	5	3	4	4	2	3	3	4	3	3	4	5	2	1	5	1	2	4	1	3	2	3	3	3	3	3	1	1	1	1	2	2
5420012	5571	3	2	2	3	4	3	3	4	3	4	3	3	4	3	2	3	3	3	3	3	3	3	3	3	3	4	3	4	4	2	4	4	3	3	2	3	2	2	2	2	3	3	1	1	1	1	2	2
5420020	5576	2	3	3	3	4	3	4	3	3	4	3	3	4	9	2	2	4	3	3	4	4	3	3	4	4	3	3	4	3	3	4	3	3	3	3	3	2	2	9	3	3	3	1	1	2	2	2	2
5520009	5581	2	2	2	3	2	3	3	3	4	4	2	3	3	2	1	2	3	3	4	4	3	3	3	4	3	2	2	3	2	2	4	3	3	2	2	2	2	2	2	2	2	3	1	1	1	2	2	2
5520012	5582	2	3	2	4	4	5	4	3	1	4	5	5	5	2	1	1	2	4	2	3	3	5	5	5	2	4	4	5	4	4	5	2	1	1	1	4	2	1	1	3	2	2	1	1	1	1	1	2
5520018	5587	2	2	3	4	5	3	2	4	2	5	2	4	5	4	1	2	5	3	5	5	4	5	5	5	2	5	3	4	3	3	3	3	3	4	3	4	2	2	3	2	3	3	1	1	1	1	2	2
5620001	5589	9	9	2	4	4	3	3	4	2	3	2	4	5	9	2	2	4	3	2	2	5	4	5	5	3	3	4	5	2	3	4	4	2	3	4	5	2	1	1	1	3	2	1	1	1	1	1	1
5620006	5592	4	2	2	4	3	3	3	3	3	3	2	4	2	1	1	4	4	2	2	2	4	4	5	4	3	5	2	5	4	2	3	3	1	5	4	5	1	1	5	4	4	1	1	1	2	2	2	2
5620010	5595	3	1	2	3	4	3	4	3	3	4	3	5	3	2	2	2	3	3	3	3	3	3	4	5	3	3	3	4	3	3	5	3	3	3	1	3	2	3	3	3	4	3	1	1	1	1	1	2
5620012	5596	2	2	1	4	4	4	4	2	2	5	4	4	2	2	1	2	2	2	2	2	5	2	3	2	3	3	4	4	3	2	3	2	4	2	1	3	2	3	2	3	3	2	1	1	1	1	1	1
5620017	5599	3	4	3	3	3	4	3	3	5	5	4	4	4	3	1	3	5	5	5	5	5	5	5	5	5	4	3	3	3	3	5	3	3	3	3	3	3	3	3	3	3	3	9	9	9	9	9	9
5620021	5603	2	2	2	5	4	2	4	3	4	4	3	5	2	4	1	1	5	4	5	5	5	5	5	5	4	3	2	5	3	1	5	3	5	2	5	5	2	2	4	2	5	5	1	1	2	2	2	2
5620105	5607	2	3	2	4	4	4	5	3	5	2	3	3	4	4	4	2	4	5	4	4	3	5	5	5	4	2	3	4	3	2	4	3	2	3	2	3	2	3	3	3	3	3	1	1	1	1	1	1
5620112	5612	3	3	2	3	4	2	3	4	4	4	3	3	4	4	2	4	4	3	4	4	4	4	4	4	4	3	3	3	3	3	4	3	3	3	3	4	2	3	2	2	2	2	1	1	2	2	2	2
5620113	5613	3	4	4	4	5	2	3	2	5	5	3	5	4	3	3	1	2	3	3	3	3	4	5	5	3	3	3	5	2	3	5	3	2	3	2	3	2	3	2	3	3	2	1	1	1	1	1	1
5620118	5615	3	3	3	3	2	2	2	3	2	5	2	2	3	4	1	5	2	3	2	3	4	5	3	4	4	4	3	5	3	3	5	5	4	2	2	3	2	4	4	4	4	4	1	1	1	1	9	1
5620119	5616	2	3	3	3	5	2	3	4	4	5	2	3	4	3	1	3	4	4	4	4	3	4	5	4	4	4	4	1	2	3	4	3	3	2	3	4	1	2	2	2	2	2	1	1	1	1	2	2
5620124	5617	3	2	2	3	5	2	3	3	4	5	3	3	4	4	1	4	5	2	4	4	5	4	5	5	3	5	4	3	4	4	5	3	2	3	2	4	2	3	3	3	3	2	1	1	1	1	2	2
6020005	5622	4	1	3	5	4	4	4	4	4	5	2	5	4	2	1	3	5	2	2	2	5	1	4	1	4	3	5	5	3	2	5	4	4	3	2	3	1	1	2	2	2	1	1	1	1	1	2	2
6020006	5623	2	3	3	4	4	5	5	2	4	5	3	3	4	3	1	3	3	2	2	3	5	4	3	4	3	3	3	5	3	3	5	3	3	2	1	3	2	3	3	3	3	3	1	1	2	2	2	2
6020009	5625	2	3	2	3	5	3	3	3	1	5	3	4	3	3	1	3	3	3	4	5	5	3	3	5	5	3	3	3	5	3	3	3	3	4	1	3	3	3	3	3	3	3	1	1	1	1	1	1
6020014	5630	3	2	3	4	4	4	1	3	3	5	3	3	4	2	1	3	5	3	4	4	4	3	5	5	4	3	3	4	4	3	4	3	3	3	2	4	2	3	3	2	4	2	1	1	2	2	2	2
6020018	5633	1	2	5	5	5	3	2	4	5	3	2	5	5	1	1	4	5	5	5	4	5	5	5	5	5	5	4	5	4	1	5	3	1	2	5	5	1	2	1	1	2	1	1	1	1	1	2	2
6020023	5636	2	1	3	4	5	2	5	3	5	5	4	5	2	1	1	2	3	3	3	3	3	3	4	5	4	4	2	5	3	2	5	1	2	4	3	4	2	2	2	4	2	3	1	1	1	1	1	1
6020024	5637	3	2	2	2	4	3	2	3	3	2	3	3	3	1	2	3	3	2	2	2	2	3	4	5	2	3	3	4	3	2	4	3	2	3	3	3	2	2	2	2	2	2	1	1	1	1	1	2
6020101	5640	2	3	1	9	4	3	4	2	1	5	4	5	5	4	1	4	5	4	4	5	5	5	3	5	5	5	4	5	4	3	4	3	2	4	1	4	2	2	2	2	3	4	1	1	2	2	2	2
6020107	5645	2	3	3	3	3	2	2	2	3	3	3	3	3	2	1	3	5	5	3	3	3	4	3	5	3	3	3	3	3	3	4	3	4	3	4	4	3	3	3	3	3	3	1	1	1	1	1	1
6020114	5652	1	4	2	3	4	4	3	2	2	3	2	3	4	4	2	2	3	2	2	3	3	4	4	3	3	2	4	4	2	2	4	4	2	3	2	3	2	2	2	2	2	2	1	2	2	2	2	2
6020119	5654	2	1	3	5	5	3	4	4	5	5	2	3	4	1	2	3	4	2	2	4	5	3	4	4	4	3	4	3	2	3	5	3	3	2	3	4	2	2	3	2	2	3	1	1	2	2	2	2
6020203	5660	3	9	3	5	3	3	5	5	5	1	2	3	5	1	5	3	5	5	4	3	4	4	5	5	2	5	1	9	3	9	5	9	9	2	9	1	1	1	1	1	9	9	9	9	9	9	9	9
6020205	5662	2	4	4	4	4	2	4	4	5	4	2	4	3	1	1	2	1	4	4	5	4	5	5	5	4	5	4	5	2	2	5	3	9	9	9	9	9	9	9	9	9	9	9	9	9	9	9	9
6020209	5666	3	3	3	3	5	4	4	3	4	4	3	4	3	2	2	4	2	3	3	4	4	4	4	4	4	4	3	4	3	3	4	3	3	3	1	3	2	2	2	2	2	2	1	1	1	1	2	2
6020317	5675	2	3	2	3	3	4	4	3	5	5	4	3	4	3	4	3	4	9	3	4	5	4	4	5	5	4	3	5	3	2	5	3	3	4	1	4	2	3	3	3	4	2	1	1	2	2	2	2
6220001	5678	2	3	2	4	4	4	4	2	4	3	2	4	3	2	1	4	4	4	4	4	4	5	3	4	3	3	4	5	3	3	5	2	4	4	2	5	2	4	4	4	4	4	9	9	9	9	9	9
6220004	5681	3	3	3	4	3	4	3	3	4	5	3	4	3	1	1	2	5	3	2	2	4	3	3	5	4	5	4	4	2	3	5	1	2	2	2	3	1	2	3	3	4	3	1	1	1	1	2	2
6220009	5686	2	2	2	2	5	3	5	4	3	5	2	3	2	3	5	2	5	3	3	3	3	3	5	5	5	3	3	5	2	3	5	3	3	3	3	9	4	3	3	3	3	3	1	1	1	1	1	1
6220010	5687	2	2	3	3	5	2	4	3	3	5	3	4	4	4	2	2	4	3	4	4	4	4	3	3	3	3	4	3	3	4	4	4	3	3	3	3	2	3	3	3	3	3	1	1	2	2	2	2
6220011	5688	2	1	2	5	4	2	4	4	2	5	1	5	4	4	1	2	5	2	2	2	5	4	5	5	4	4	4	5	2	3	5	2	1	1	1	5	1	1	1	1	1	1	1	1	2	2	2	2
6220014	5691	2	2	3	4	2	1	3	4	1	4	3	4	3	4	2	2	2	2	2	3	5	4	4	2	1	4	2	3	2	3	5	2	2	3	3	5	1	3	2	2	1	1	1	1	2	2	2	2
6320002	5697	2	4	3	2	5	3	3	2	1	3	4	4	3	4	1	2	3	3	1	3	4	5	3	5	3	3	4	5	4	4	5	3	3	3	2	4	1	2	3	3	2	1	1	1	2	2	2	2
6320003	5698	3	4	3	3	2	4	4	2	4	4	5	5	4	2	2	2	2	4	2	2	5	2	4	4	3	3	4	4	3	3	4	3	2	4	2	4	2	3	3	3	4	2	1	1	1	1	1	1
6320005	5700	2	4	2	3	4	2	3	4	3	4	4	4	4	3	5	4	4	3	3	3	3	3	4	5	5	5	3	3	3	2	5	3	2	3	4	3	2	1	2	2	3	1	1	1	2	2	2	2
6320008	5701	3	3	4	4	5	4	3	3	3	5	4	3	3	2	1	2	3	2	1	2	2	3	4	3	3	4	3	4	3	3	3	3	3	4	3	3	3	3	3	2	2	2	1	1	1	1	1	1
6320014	5703	4	4	3	3	2	4	4	3	5	5	3	4	3	2	1	3	4	4	2	2	3	3	4	4	4	3	4	3	3	3	4	3	2	3	2	3	2	1	2	2	3	2	1	1	1	1	1	2
6320015	5704	2	2	2	3	3	3	3	3	3	4	3	3	4	4	1	3	5	3	4	4	4	4	4	4	4	3	3	4	2	4	5	3	3	2	2	3	3	3	2	3	3	3	1	1	1	1	1	1
6320016	5705	3	3	2	3	3	3	3	3	4	4	3	4	3	2	2	2	4	3	2	3	4	4	4	4	3	4	4	4	3	3	4	3	2	3	2	2	2	2	2	2	2	2	1	2	2	2	2	2
6420000	5706	3	4	3	3	5	3	3	3	5	5	3	5	3	3	5	2	5	3	4	4	1	3	5	5	5	5	3	3	3	3	4	3	5	3	4	5	2	3	2	2	2	2	9	9	9	9	9	9
6420004	5709	4	2	3	5	5	3	5	3	4	5	3	4	1	3	1	1	5	4	1	2	2	1	5	5	3	9	2	4	3	3	2	3	2	3	1	4	2	2	2	3	3	3	2	1	1	1	1	1
6420010	5714	2	2	2	3	4	3	3	3	3	3	4	2	3	2	1	2	2	2	3	2	2	3	5	5	3	5	4	5	3	2	5	3	3	3	3	3	2	2	3	3	3	3	1	1	2	2	2	2
6420016	5719	2	3	3	5	5	4	4	3	5	5	3	5	4	4	1	3	3	3	4	4	4	4	5	5	4	2	3	5	3	3	5	9	5	3	1	2	2	3	3	4	4	4	1	1	1	1	1	2
6420017	5720	3	2	2	3	4	2	3	2	3	1	3	5	3	2	1	3	5	3	3	3	3	3	5	3	5	1	3	3	3	1	5	2	3	3	2	3	3	3	3	3	3	3	1	1	2	2	2	2
6420019	5721	2	2	3	4	3	3	4	3	4	2	2	3	4	2	4	4	5	4	2	2	3	4	4	4	4	3	4	3	4	4	4	3	3	4	3	4	2	3	3	3	3	2	1	1	1	1	2	2
6520000	5722	4	2	3	3	5	2	4	3	5	4	3	3	3	1	2	2	3	2	2	2	3	2	2	5	5	3	3	3	4	2	3	2	3	4	3	3	2	3	3	3	3	2	1	1	1	1	1	1
6520001	5723	2	2	2	4	4	4	4	3	2	3	4	3	3	2	2	3	2	4	3	4	4	3	4	4	3	3	4	4	2	2	5	2	2	2	2	5	2	3	3	2	2	3	1	1	1	1	2	2
6520009	5727	1	5	3	3	3	2	5	4	5	3	3	3	4	4	1	2	5	5	5	5	5	5	4	5	4	5	4	3	2	3	5	3	2	3	3	4	2	2	2	2	2	2	1	1	2	2	2	2
6520014	5731	3	3	2	3	4	3	2	2	4	5	3	3	3	2	1	3	5	3	2	2	4	4	4	4	4	4	4	4	3	3	5	3	3	3	3	3	2	3	3	3	3	2	1	1	2	2	2	2
6520020	5736	2	2	1	4	5	2	4	4	1	5	4	3	2	1	1	4	5	4	4	5	5	5	5	5	5	3	4	5	2	5	5	4	4	1	1	4	1	1	1	1	1	1	1	2	2	2	2	2
7020004	5743	2	4	1	4	3	5	1	5	5	5	3	5	3	1	1	1	5	1	1	1	3	4	5	3	2	1	5	3	3	3	5	1	5	1	1	3	1	1	1	1	1	1	1	1	2	2	2	2
7020015	5750	4	3	3	4	2	2	4	4	5	4	4	3	3	2	1	2	5	3	3	3	4	4	5	5	4	4	3	1	3	2	4	4	2	2	2	4	2	2	2	2	2	1	1	1	1	1	1	1
7020102	5756	4	1	5	5	5	1	5	5	5	5	5	5	5	3	1	1	5	5	3	1	1	3	5	5	1	5	1	5	5	3	5	3	3	3	1	2	5	1	1	1	1	1	1	1	1	1	1	1
7020107	5761	2	2	2	3	3	2	3	2	4	5	3	4	4	4	1	3	2	3	3	3	2	5	2	3	3	2	4	5	3	2	5	4	2	2	1	4	1	1	1	1	2	2	1	1	1	1	1	2
7020111	5765	3	2	3	3	4	3	3	3	4	4	3	4	4	3	2	2	3	3	2	2	2	3	3	4	4	3	3	3	3	3	4	4	2	3	2	3	2	2	2	2	2	2	1	1	1	1	1	1
7020115	5769	3	2	2	3	4	2	4	2	2	5	9	3	2	2	1	5	4	3	2	2	4	3	5	5	5	4	4	4	2	3	5	4	3	3	2	3	1	2	2	3	2	3	1	1	2	2	2	2
7120003	5773	3	2	2	3	4	4	5	3	2	5	2	4	4	2	2	4	2	3	4	5	5	5	4	5	5	3	4	5	3	2	5	3	5	3	1	4	1	3	3	2	3	4	1	1	1	1	1	2
7120018	5785	3	1	2	4	5	3	3	2	4	5	2	3	4	3	2	2	5	1	2	3	4	5	3	4	2	2	2	4	2	4	5	4	2	2	1	3	1	2	2	2	2	2	1	1	2	2	2	2
7220001	5787	3	3	3	3	2	3	4	3	4	2	3	3	3	3	2	3	3	4	3	4	4	3	3	4	3	3	3	4	3	3	5	3	3	2	1	3	3	2	2	2	3	3	1	1	1	1	1	9
7320001	5799	3	2	3	3	3	2	2	3	4	2	3	3	4	2	3	2	5	3	2	2	2	3	4	4	3	4	2	4	4	2	3	3	2	3	3	4	3	2	2	2	2	1	1	1	1	1	1	1
7320003	5801	3	3	2	3	3	2	3	3	5	5	3	3	4	1	1	2	4	2	3	3	5	3	4	4	2	1	4	3	2	3	4	5	1	3	2	3	1	2	2	1	3	2	1	1	1	2	2	2
7320005	5803	3	2	2	3	4	4	4	2	3	4	3	3	3	3	2	2	2	2	2	3	4	4	4	4	4	4	4	3	3	3	4	4	2	2	3	3	2	2	2	2	2	2	1	1	1	1	1	1
7320007	5805	4	2	2	2	5	2	2	4	5	5	4	3	3	4	1	4	5	3	3	3	3	3	4	5	3	3	4	5	3	5	5	3	2	3	3	4	2	2	2	2	2	2	1	1	2	2	2	2
7320017	5811	3	3	3	3	4	3	3	3	2	3	3	4	4	1	3	2	5	3	2	3	3	2	5	5	5	3	3	3	3	3	4	3	2	2	2	3	2	2	3	2	2	2	1	1	1	2	2	2
8020000	5813	2	3	2	4	5	4	3	4	5	4	1	4	2	1	1	3	1	3	5	4	3	5	4	5	3	4	4	2	2	1	5	3	2	3	1	3	2	2	1	3	3	2	1	1	1	1	1	1
8020100	5826	2	3	3	4	3	4	3	2	3	4	3	3	4	4	1	3	1	3	4	4	3	4	4	4	2	3	3	3	3	3	5	3	3	3	1	5	1	3	3	3	3	3	1	2	2	2	2	2
8020110	5834	2	2	1	2	3	2	3	2	2	3	3	3	2	3	3	3	3	3	3	3	3	3	3	3	3	2	3	3	3	3	3	3	3	3	2	2	2	3	3	3	3	3	1	1	1	1	1	1
8020117	5837	3	2	2	3	5	2	3	4	4	4	4	5	4	1	1	2	5	2	2	2	2	3	5	4	3	3	2	4	4	2	5	3	3	2	2	2	2	5	3	3	4	5	1	2	2	2	2	2
8020201	5838	4	2	2	4	5	4	3	3	3	2	4	5	4	1	1	2	5	1	1	1	2	1	5	5	3	5	4	2	3	2	4	3	5	1	2	3	2	1	2	3	2	2	1	1	2	2	2	2
8020204	5840	3	2	2	3	5	4	4	4	5	5	4	5	1	3	1	2	5	4	1	2	2	3	5	5	4	3	2	5	3	2	5	3	2	2	1	5	2	2	2	2	2	2	1	1	2	2	2	2
8020209	5844	3	3	1	5	5	1	3	4	5	4	4	5	3	1	1	2	3	2	3	3	4	4	4	2	3	3	3	5	3	3	3	5	2	3	3	3	2	2	3	3	3	3	1	1	2	2	2	2
8020213	5847	3	3	5	3	4	3	4	3	4	5	3	4	3	1	1	3	4	4	4	4	5	3	4	4	5	2	3	5	3	3	5	3	3	3	3	4	1	2	3	3	2	2	1	1	1	1	1	1
8020220	5851	2	2	3	4	3	3	5	3	2	3	3	3	4	4	4	3	5	3	3	3	4	4	3	5	2	3	4	3	3	3	4	3	3	3	3	4	2	3	2	2	2	2	1	1	1	1	1	1
8020312	5861	2	2	5	3	3	5	2	4	5	5	3	4	4	2	2	4	3	3	4	4	5	5	3	5	3	5	2	4	4	1	4	3	4	1	2	3	2	1	3	2	3	2	1	1	1	1	1	1
8020316	5862	4	2	3	4	3	2	3	3	4	5	3	3	4	2	1	1	5	2	3	3	3	3	5	5	4	3	3	3	3	2	5	3	2	2	2	3	2	3	3	2	3	2	1	1	1	1	2	2
8020321	5864	2	4	2	4	5	2	5	4	5	5	3	4	3	1	1	2	1	3	4	5	5	5	5	5	5	5	3	4	3	4	5	3	2	1	4	5	1	3	3	3	3	3	1	1	1	2	2	2
8020325	5867	3	5	3	2	2	2	2	4	3	4	2	3	4	2	3	2	5	2	3	3	2	1	3	3	4	3	5	4	3	2	2	2	1	3	1	3	2	3	3	3	1	1	1	1	1	1	1	1
8120002	5870	3	1	4	2	4	4	5	2	1	5	3	2	5	1	1	4	5	1	1	1	4	2	2	2	5	1	3	3	2	1	2	3	1	3	1	1	1	9	3	3	1	1	1	1	1	1	1	1
8120007	5875	2	2	1	3	3	4	5	2	1	5	4	3	4	4	1	4	3	4	2	3	4	4	3	5	4	3	4	5	2	2	3	3	2	2	3	4	1	3	2	4	2	2	1	1	1	1	1	1
8120008	5876	4	4	4	4	4	3	2	4	3	5	3	2	3	1	1	2	5	4	4	4	3	3	2	5	4	4	2	4	3	2	5	3	4	4	4	4	3	3	2	3	3	3	1	1	1	1	1	2
8440030	5880	1	2	1	5	5	2	2	2	4	5	5	5	4	4	1	2	5	4	1	4	5	5	4	5	2	4	5	4	2	4	3	4	4	2	4	4	1	1	1	1	1	1	1	1	2	2	2	2
8120016	5881	3	3	4	3	3	3	2	3	4	4	3	3	4	2	2	4	4	3	3	3	4	4	4	5	5	3	4	3	3	3	4	2	3	2	3	4	2	3	2	2	2	2	1	1	2	2	2	2
8120017	5882	2	2	4	2	2	4	4	4	5	2	4	3	4	4	2	3	5	4	4	4	5	5	3	5	2	5	4	5	3	4	5	4	4	2	3	4	2	2	3	2	2	3	1	1	1	1	1	1
8220001	5884	2	2	3	3	3	4	3	3	4	3	2	4	3	2	1	3	5	3	3	4	4	3	4	4	3	3	3	3	2	4	5	3	4	4	2	3	3	3	2	3	3	2	1	1	1	1	1	1
8220005	5888	2	3	4	3	3	2	3	4	2	4	2	3	4	4	1	4	5	4	3	4	5	4	4	3	2	4	4	5	2	2	5	4	2	2	2	4	1	2	2	2	2	2	1	1	1	1	1	1
8220015	5894	3	2	3	3	4	3	2	3	2	4	3	3	2	2	2	2	3	3	2	2	2	2	3	3	3	3	3	4	3	3	3	2	3	4	2	3	2	2	2	2	3	2	1	1	1	1	1	1
8320007	5906	2	2	2	2	3	4	3	2	2	5	3	3	4	2	2	2	5	2	2	2	3	2	4	4	4	4	3	4	3	4	5	2	4	4	3	3	2	3	2	2	2	2	1	1	1	1	2	2
8320008	5907	2	4	2	4	5	3	4	2	1	4	2	4	3	3	1	3	3	3	2	3	4	4	4	3	5	2	4	3	2	3	5	3	2	9	2	3	2	2	2	2	3	2	1	1	2	2	2	2
8320014	5911	2	3	1	2	3	4	5	3	2	5	4	3	4	3	1	1	5	5	3	5	5	5	5	5	3	2	4	5	4	3	4	4	2	3	2	5	1	3	5	4	5	5	1	1	1	1	1	1
8320018	5914	2	2	4	4	4	3	4	3	5	5	2	4	4	4	1	2	5	5	4	5	4	5	3	5	3	4	4	5	2	2	5	4	2	2	1	4	2	3	3	3	2	3	1	1	1	1	1	1
8320109	5924	3	2	3	4	4	3	4	3	4	5	3	4	3	2	2	1	3	4	2	9	4	4	4	4	4	3	4	3	3	3	3	4	2	2	3	3	3	3	3	4	3	2	2	1	1	1	1	1
8320113	5925	2	2	2	2	3	2	1	2	2	5	2	4	4	2	2	2	5	2	2	4	5	5	2	4	4	4	4	5	3	3	5	4	3	4	1	4	2	3	2	2	2	2	1	1	2	2	2	2
8520001	5947	2	4	2	3	3	3	4	2	3	5	2	3	3	5	2	3	4	9	3	4	3	3	3	2	3	2	4	5	2	3	5	4	2	4	2	3	2	3	3	3	3	3	2	2	2	2	2	2
8520003	5949	3	5	3	5	3	4	1	3	5	1	1	3	2	1	1	3	5	3	3	5	5	5	5	3	5	3	3	3	3	3	4	3	3	9	1	3	1	3	3	3	3	3	2	2	1	2	2	1
8520004	5950	4	2	3	4	4	4	4	3	2	5	4	3	4	2	2	3	5	3	2	2	4	3	5	5	5	4	3	5	3	4	5	4	3	2	2	4	2	2	3	3	4	4	1	1	1	1	1	1
8520006	5951	1	3	3	3	5	5	2	3	5	5	4	3	3	1	1	4	4	3	2	4	5	5	5	5	5	3	3	4	2	5	4	4	2	3	3	3	2	3	2	1	1	2	1	1	1	1	1	2
8520011	5956	1	3	5	3	2	4	2	2	2	2	1	3	5	3	1	3	5	5	5	5	5	5	3	5	3	3	5	1	1	1	5	3	3	5	9	3	1	5	5	5	3	3	1	1	1	2	2	2
8520013	5958	2	2	2	3	3	2	4	3	4	5	2	3	3	4	2	3	3	3	2	4	4	4	3	5	3	3	4	4	2	2	4	3	3	4	2	3	2	2	3	2	2	2	1	1	1	1	1	1
8520018	5962	2	3	2	2	3	3	4	2	4	5	5	3	5	1	1	1	5	2	1	2	2	2	3	4	3	2	4	5	3	3	4	2	2	2	1	4	2	1	2	2	2	3	1	1	1	1	1	1
8520021	5964	3	2	2	3	4	3	3	4	3	5	3	2	3	2	1	3	5	3	3	3	5	5	5	5	3	5	3	5	3	3	3	3	3	5	1	3	2	3	3	3	3	5	1	1	2	2	2	2
8620010	5974	2	4	3	5	5	3	5	4	5	3	3	5	5	3	1	3	5	5	5	5	5	5	5	5	5	4	3	3	3	3	5	1	3	1	1	3	1	2	2	3	2	3	1	1	1	1	1	1
8620011	5975	2	1	1	5	3	3	5	5	1	5	4	4	5	1	1	4	5	5	5	5	5	5	5	5	4	4	3	5	3	2	4	3	3	4	2	4	3	3	3	3	3	3	1	1	1	1	1	1
8620012	5976	4	2	4	2	4	4	3	2	1	5	1	2	5	4	1	1	5	4	1	3	5	3	5	5	5	3	5	5	2	5	5	5	2	2	3	5	1	2	1	2	2	3	1	1	2	2	2	2
8620016	5978	3	1	2	3	4	3	3	4	2	5	4	4	1	3	1	1	5	5	3	3	5	5	3	5	3	2	3	4	2	3	5	3	3	2	3	4	2	3	2	2	3	2	1	1	1	1	1	1
8620017	5979	3	3	2	3	5	2	3	5	5	4	3	4	3	1	1	3	4	3	3	2	3	3	5	4	4	3	4	4	2	3	5	3	3	3	3	4	2	3	3	3	3	3	1	1	1	1	2	2
8620022	5982	2	3	3	2	2	3	2	4	4	3	2	3	2	4	3	4	4	2	4	4	4	4	4	2	3	3	3	4	3	2	3	4	2	3	4	4	3	3	2	2	4	4	1	1	1	1	1	1
8720000	5984	3	4	3	4	4	3	4	4	4	5	3	4	4	2	1	2	5	2	3	3	4	4	5	5	3	3	4	3	3	2	4	3	2	3	2	4	2	3	3	4	2	3	1	1	1	1	2	2
8720004	5988	2	3	2	3	4	2	4	3	5	5	3	3	4	2	2	3	5	2	3	3	3	4	5	5	4	2	3	4	2	3	3	3	2	2	2	3	3	3	3	3	3	2	1	1	1	1	2	2
8720009	5993	3	3	2	2	2	4	2	2	3	2	2	3	3	2	2	3	5	4	2	3	4	4	3	4	4	2	3	3	4	3	3	3	3	3	4	3	2	3	2	2	2	2	1	1	1	1	2	2
8720100	5999	3	3	3	4	3	3	3	3	3	4	2	3	3	3	3	3	3	3	3	2	2	3	3	3	3	3	3	3	3	3	4	3	3	3	3	3	3	3	3	3	3	3	1	1	1	1	1	1
8720101	6000	2	2	5	2	2	2	3	3	3	4	2	1	2	3	1	4	5	4	3	3	4	4	4	5	2	2	2	4	3	2	4	4	3	3	5	4	2	3	3	3	3	3	1	1	1	1	1	1
8720102	6001	2	2	3	4	3	4	4	3	4	4	2	4	3	3	2	2	4	4	4	4	4	4	4	4	4	4	4	3	3	3	4	3	3	2	2	3	2	3	3	3	3	3	1	1	1	1	1	1
8720103	6002	3	4	4	4	5	2	4	4	5	5	4	4	4	2	2	3	4	3	3	4	3	2	5	5	4	2	2	4	3	2	3	3	3	2	2	4	2	3	2	3	3	4	1	1	1	1	1	1
8720104	6003	2	2	3	4	3	4	4	3	5	3	3	4	3	4	2	2	4	4	4	3	4	4	3	5	2	3	3	3	4	3	4	3	2	4	3	4	3	3	2	2	3	9	1	1	1	1	1	1
8720109	6006	3	4	5	5	5	5	2	3	5	5	2	5	1	1	1	1	5	2	2	3	5	5	5	5	2	9	2	2	4	3	5	5	1	4	1	5	2	1	2	1	1	1	1	1	1	1	1	2
8720111	6007	2	3	3	4	4	3	3	3	3	4	3	3	3	4	2	3	3	3	2	3	3	3	4	3	4	3	2	3	2	3	4	2	2	3	2	3	2	2	3	3	3	3	1	1	1	1	1	2
8720113	6008	3	3	3	3	4	3	3	4	2	5	3	3	3	3	2	3	5	4	3	3	3	3	5	5	5	3	3	4	3	3	5	3	3	3	4	5	3	3	3	3	3	3	1	1	2	2	2	2
8720115	6010	2	3	4	5	5	3	4	5	5	5	3	5	4	3	1	4	3	4	4	4	4	5	5	5	3	4	2	3	3	2	5	3	3	3	4	3	2	3	4	3	4	3	1	1	1	1	1	1
8720117	6012	1	3	4	4	4	1	4	4	5	5	5	4	1	1	1	1	5	5	5	5	5	5	5	5	5	5	1	5	2	1	5	4	4	1	5	1	1	1	1	3	3	3	1	1	1	1	2	2
8720118	6013	3	3	3	2	4	3	4	5	3	5	3	5	4	3	2	2	3	3	2	3	4	3	5	5	3	3	3	4	3	3	4	3	3	3	3	3	2	3	3	3	3	3	1	1	1	1	1	1
8720122	6015	3	2	2	3	4	2	2	4	3	5	2	3	3	3	2	3	4	2	2	2	3	3	4	5	3	2	4	5	3	3	5	3	3	2	3	3	1	2	2	2	3	2	1	1	2	2	2	2
8720124	6016	2	2	3	3	4	3	4	4	5	5	2	4	4	4	1	2	5	4	4	4	4	4	1	5	2	1	5	4	2	1	5	3	2	3	3	4	2	3	2	2	2	3	1	1	1	1	1	1
9920002	6019	2	4	3	3	4	2	3	4	4	4	3	4	3	1	4	2	2	2	2	3	4	3	5	5	5	3	3	3	2	2	3	3	2	2	3	3	2	2	3	2	2	2	1	1	1	1	1	1
9920003	6020	2	2	2	2	3	2	3	2	3	5	3	2	3	4	1	2	5	3	2	3	2	4	4	3	3	3	3	3	3	2	3	4	2	3	4	3	1	4	4	4	4	4	1	1	1	1	1	2
9920004	6021	3	1	2	3	5	2	2	4	4	3	4	4	4	1	1	2	5	2	1	1	2	2	5	5	5	5	4	4	4	4	4	3	2	2	1	2	2	2	1	1	1	1	1	1	1	1	1	1
9920009	6025	3	2	2	5	4	3	3	3	4	5	3	3	3	1	1	1	5	2	2	2	3	3	4	1	3	1	3	3	3	3	4	3	2	3	1	2	2	2	2	2	3	2	2	2	2	2	2	2
9920012	6028	2	4	4	5	5	3	3	4	4	4	1	3	3	1	1	3	5	4	2	5	5	5	5	5	3	4	2	3	3	4	4	3	3	3	1	4	2	3	3	2	3	3	1	1	1	1	1	1
9920017	6029	1	1	4	4	5	4	1	2	2	1	1	2	4	4	2	5	5	4	2	3	5	5	5	5	4	5	5	5	4	5	5	2	2	4	3	3	1	4	2	2	2	1	1	1	2	2	2	2
9920019	6030	1	4	2	3	3	3	2	2	2	5	2	3	4	2	1	5	5	3	5	5	5	5	5	5	3	3	4	4	2	3	5	3	3	2	2	4	1	3	4	2	4	1	1	1	2	2	2	2
30001	7001	1	2	1	3	4	4	3	2	1	3	2	5	2	1	1	2	4	3	2	5	5	5	4	5	3	3	3	2	3	3	5	2	2	1	2	3	1	2	1	1	2	2	1	1	1	1	1	2
30003	7003	3	2	2	2	3	3	4	2	2	4	3	3	4	4	1	2	2	4	4	4	4	4	3	5	4	2	4	4	3	4	5	4	1	2	4	5	2	2	2	1	2	2	1	1	1	1	1	1
30004	7004	2	3	2	3	4	2	4	3	4	4	3	4	3	3	2	2	3	2	3	3	3	4	5	5	4	3	4	3	3	3	4	3	3	2	3	4	2	3	3	3	3	3	1	1	2	2	2	2
30005	7005	3	2	2	3	3	1	1	4	1	5	3	4	3	3	1	4	5	3	2	3	3	4	4	2	5	5	3	3	3	3	5	4	1	2	4	4	2	2	2	2	2	2	1	1	2	2	2	2
30100	7006	4	3	3	3	5	2	2	3	5	3	4	3	3	1	1	1	5	3	2	2	2	2	5	5	3	2	4	3	3	3	4	3	2	2	1	3	3	2	3	2	2	2	1	1	1	1	1	1
30101	7007	2	4	2	3	5	3	4	2	3	5	3	3	3	3	2	3	5	3	4	4	4	4	4	5	3	4	4	5	3	2	4	3	2	3	3	3	2	3	2	2	2	2	1	1	2	2	2	2
30104	7008	2	3	4	5	5	2	4	4	5	5	2	4	5	3	1	2	5	2	3	4	3	4	5	5	5	3	2	4	3	2	4	2	2	2	3	5	2	3	2	2	2	2	1	1	2	2	2	2
30200	7010	2	3	2	4	4	3	3	4	5	5	4	5	3	2	2	4	5	4	3	4	3	5	5	5	5	3	4	4	3	5	4	2	2	3	3	4	3	3	2	2	2	3	1	1	1	1	1	1
30202	7012	5	3	4	5	2	3	2	4	2	5	4	4	3	1	1	1	5	5	1	1	1	1	3	5	5	4	3	3	4	3	3	5	2	3	1	5	3	1	1	1	1	1	1	1	1	1	1	1
30304	7017	1	2	4	3	4	4	5	2	2	4	4	2	2	3	1	2	5	5	5	5	5	5	4	5	2	3	5	4	3	2	4	2	2	4	4	5	2	2	2	2	2	4	1	1	1	1	1	2
30402	7020	2	3	2	4	4	3	3	3	2	4	3	3	3	2	1	3	5	3	3	3	4	3	4	5	4	2	3	4	3	2	5	3	5	3	2	3	3	1	3	4	4	2	1	1	2	2	2	2
30405	7022	3	2	3	4	3	2	4	4	4	4	2	4	3	1	1	4	5	4	2	3	4	5	5	5	4	4	3	3	2	2	5	4	2	3	3	4	2	2	2	2	2	2	1	1	1	1	1	1
30406	7023	4	3	1	5	3	3	5	2	5	5	4	4	3	4	1	2	5	4	1	1	1	1	3	3	3	3	3	3	3	3	5	3	5	3	3	3	1	2	2	3	3	3	1	1	2	2	2	2
30407	7024	3	1	5	5	5	3	2	4	3	5	5	5	2	1	1	2	5	1	1	1	5	2	5	5	5	5	3	3	3	1	3	2	1	2	1	5	1	1	3	1	1	1	1	1	2	2	2	2
30507	7028	2	3	2	3	5	2	4	3	5	5	2	4	5	1	1	4	5	4	4	3	2	4	4	5	5	3	3	2	3	3	5	3	3	4	3	4	2	1	3	3	2	3	1	1	1	1	1	2
30600	7029	3	2	3	4	4	4	2	4	3	4	4	3	4	1	2	2	5	3	2	2	4	2	4	4	5	4	4	4	3	3	4	3	3	3	2	4	2	3	3	3	3	3	1	1	1	1	2	2
30601	7030	3	1	3	5	5	2	2	4	5	5	5	2	3	1	1	4	5	2	2	2	5	5	5	2	2	2	3	3	3	3	2	3	1	4	1	3	2	2	2	2	2	1	1	1	1	1	1	2
30604	7033	5	2	1	5	4	5	5	3	5	5	1	5	5	2	4	1	2	1	2	1	1	1	5	5	3	9	5	3	3	2	4	3	1	3	1	2	2	1	1	1	1	1	1	2	2	2	2	2
30706	7038	2	2	4	3	2	5	2	2	4	5	4	2	4	5	3	2	5	4	4	4	4	5	3	2	2	4	2	5	2	3	3	2	2	4	3	4	3	3	2	3	2	2	1	1	1	1	1	1
30707	7039	4	3	5	4	5	4	5	5	5	5	3	5	4	1	2	3	5	4	3	3	5	4	5	5	3	5	3	3	3	3	5	5	1	1	2	3	3	2	2	2	2	2	1	1	1	1	1	1
30708	7040	2	2	2	3	3	3	4	3	3	5	3	3	4	4	2	3	3	3	5	5	5	5	4	4	2	3	3	9	3	3	4	3	3	3	4	4	2	2	3	2	3	3	9	9	9	9	9	9
30801	7041	2	2	2	3	5	3	2	3	4	4	3	4	4	3	1	2	5	3	2	3	2	3	5	5	3	2	4	2	3	3	5	3	3	2	2	3	3	2	2	2	2	2	1	1	1	1	1	2
30803	7042	2	4	4	2	2	4	3	2	3	4	3	3	4	4	1	3	3	2	2	3	3	3	2	5	4	9	4	3	4	2	4	2	3	2	3	4	3	2	2	2	2	2	1	1	1	1	2	2
30804	7043	2	2	3	4	4	3	3	4	5	5	3	4	4	4	4	5	1	3	4	5	5	5	5	5	4	9	3	4	5	3	5	5	5	2	2	5	1	2	2	2	4	1	1	1	2	2	2	2
30900	7046	2	2	4	4	5	2	1	4	3	3	4	4	4	2	1	2	2	2	1	1	4	3	5	5	4	4	2	4	3	2	4	2	3	4	2	4	3	1	2	2	2	2	1	1	1	1	1	1
30905	7049	2	2	4	3	4	3	2	2	4	4	2	3	4	4	3	3	1	4	3	4	4	4	4	5	3	3	4	4	2	3	3	2	3	4	2	3	2	2	2	2	2	2	1	1	2	2	2	2
30907	7050	3	3	3	3	3	4	4	3	3	5	3	3	3	3	2	3	3	3	4	4	3	4	4	4	3	2	3	4	4	5	5	5	3	4	3	3	3	3	3	3	3	3	1	1	1	1	1	1
31002	7054	3	3	2	2	2	3	2	3	4	4	4	4	4	3	4	3	4	4	3	3	3	4	4	5	5	4	4	4	4	4	4	4	2	2	3	3	3	4	3	3	2	2	1	1	2	2	2	2
31100	7058	2	1	1	3	5	3	2	2	1	4	4	2	4	1	1	3	3	1	1	1	3	4	5	5	5	5	3	3	4	5	5	3	1	5	1	3	3	2	1	1	1	1	1	1	2	2	2	2
31102	7059	3	4	3	3	3	3	4	4	4	2	3	3	3	2	1	3	4	4	4	4	5	4	4	5	3	2	3	3	3	3	5	3	3	3	2	4	2	3	3	3	2	3	1	1	1	1	1	1
31103	7060	2	2	1	2	5	4	3	3	1	5	4	3	3	5	1	4	5	2	2	2	5	4	5	5	2	5	4	4	2	4	4	3	3	4	2	3	1	2	2	2	1	1	1	1	2	2	2	2
31104	7061	2	2	2	3	3	3	2	3	3	3	4	3	3	3	2	3	4	3	3	3	4	3	4	4	3	2	3	4	3	3	4	3	2	3	3	3	3	2	2	2	2	4	1	1	1	1	2	2
31106	7063	2	2	2	4	4	3	3	4	3	4	3	4	4	2	2	4	5	4	3	4	5	4	5	5	3	3	4	3	3	4	5	3	2	3	2	3	2	3	2	2	2	2	1	1	1	1	2	2
31300	7066	2	3	3	2	2	2	3	4	4	5	2	2	3	3	1	4	4	2	3	3	4	4	5	5	5	2	5	4	2	4	4	3	3	1	2	5	1	3	2	2	2	2	1	1	1	1	1	1
31301	7067	3	3	2	5	4	2	3	4	4	4	4	5	5	4	1	2	5	3	3	3	4	3	4	4	4	3	4	3	2	3	3	3	3	3	2	3	3	3	2	2	2	2	1	1	1	2	2	2
31304	7069	2	3	2	3	4	2	3	3	3	4	2	3	4	3	3	4	5	3	3	3	5	3	4	3	3	3	4	3	3	3	3	3	3	3	3	3	2	2	2	2	3	2	1	1	1	1	1	1
31400	7073	3	2	3	3	3	4	4	3	5	5	3	4	4	3	2	3	5	3	2	2	3	3	4	5	3	5	3	3	2	3	4	3	3	3	3	4	2	3	3	3	3	3	1	1	1	2	2	2
31404	7075	4	2	2	4	4	1	2	5	3	2	2	2	3	1	2	2	5	2	3	3	3	3	5	5	3	3	2	3	3	3	4	3	2	3	3	3	3	3	2	2	3	1	1	1	1	1	1	1
31405	7076	5	2	3	4	3	2	3	3	1	5	3	3	1	1	3	2	1	3	1	2	3	3	5	5	3	3	3	3	3	3	3	3	2	4	2	3	2	1	2	2	2	2	1	1	1	1	1	1
31505	7081	2	4	3	3	2	3	3	3	4	5	4	5	4	3	1	3	5	4	2	5	3	5	5	4	3	2	3	3	3	4	5	4	2	3	3	3	1	3	1	1	2	1	1	1	1	1	1	1
31506	7082	2	2	4	3	5	4	4	3	3	4	4	4	3	4	1	2	5	4	2	2	2	4	3	5	2	3	4	3	3	4	4	3	2	2	2	4	1	2	2	2	2	1	1	1	1	1	2	2
31603	7087	4	2	3	5	5	2	5	4	4	5	2	5	2	2	1	2	5	3	1	2	4	4	5	5	4	4	4	5	3	5	5	5	2	1	5	5	3	1	1	1	1	1	1	1	2	2	2	2
31605	7089	3	2	3	3	3	3	5	3	4	2	3	3	3	2	2	2	3	4	2	2	3	3	3	4	4	5	3	3	4	3	5	3	2	2	4	3	2	2	2	2	2	1	1	1	2	2	2	2
31606	7090	2	4	3	4	4	2	2	3	4	4	4	3	4	3	1	2	4	3	2	3	4	3	4	5	3	3	4	3	4	3	3	3	4	3	3	3	3	3	4	4	3	4	1	1	2	2	9	2
31607	7091	2	2	3	3	4	2	2	4	3	4	2	3	2	2	2	4	3	3	4	5	4	4	4	4	2	3	4	5	2	3	5	3	3	3	3	5	2	2	2	2	2	3	1	1	1	1	1	1
31700	7092	2	2	3	4	3	4	3	3	3	4	2	4	3	2	2	2	5	2	2	4	5	4	3	4	1	3	3	4	2	3	3	4	2	3	3	2	2	2	2	2	2	2	1	1	1	1	1	1
31701	7093	2	2	2	3	4	4	4	3	2	4	2	4	4	4	4	4	5	2	4	4	4	4	3	4	4	4	4	4	3	2	3	3	2	3	2	3	2	3	2	2	2	2	1	1	2	2	2	2
31702	7094	2	4	3	4	4	3	4	2	2	4	4	4	3	4	1	2	4	3	2	2	2	3	3	2	3	2	2	5	4	2	4	3	2	3	1	3	2	3	3	2	2	3	1	1	1	1	1	1
31705	7097	2	4	4	3	2	5	4	2	5	5	4	4	4	2	3	2	1	5	3	3	4	4	4	5	5	3	4	5	3	5	5	2	2	3	2	5	1	3	1	2	1	2	1	1	2	2	2	2
31706	7098	3	4	2	4	4	2	4	3	2	5	4	3	2	3	1	2	5	2	2	2	4	4	4	5	1	4	4	4	3	3	4	2	4	3	3	2	2	1	2	1	2	3	1	1	1	1	1	1
31707	7099	3	5	3	5	5	3	5	3	5	5	4	5	3	2	1	2	5	3	2	3	3	3	5	5	5	4	3	5	3	3	5	3	2	3	3	3	2	2	1	1	1	1	2	2	2	2	2	2
31800	7100	2	3	3	3	4	4	3	3	9	4	3	3	4	4	2	3	5	3	4	4	4	2	4	4	4	3	2	4	3	3	5	4	4	3	3	5	2	3	4	3	3	2	1	2	2	2	2	2
31801	7101	1	2	3	4	4	3	5	5	2	5	2	3	2	3	1	4	5	1	4	5	5	5	5	5	3	5	4	5	5	2	5	3	3	4	1	3	1	3	3	3	4	4	1	1	2	2	2	2
31803	7103	2	3	3	4	2	2	2	4	3	4	3	2	3	4	2	2	4	3	2	3	4	4	5	5	2	3	3	3	4	3	4	3	2	1	1	4	2	2	2	2	3	2	1	1	1	1	1	1
31804	7104	4	3	2	3	4	3	3	4	3	4	3	4	4	2	2	2	5	3	2	2	3	4	4	5	4	9	2	4	4	3	4	3	3	3	3	3	3	3	2	2	2	3	1	1	1	1	1	1
31806	7106	3	3	4	4	5	3	4	4	2	5	2	4	5	4	1	3	5	4	4	5	5	5	5	5	4	3	4	5	3	5	4	3	3	3	4	5	3	3	3	3	4	2	1	1	1	1	1	1
31900	7108	2	3	2	3	4	4	3	3	4	5	3	3	3	3	1	3	2	3	3	3	3	3	5	5	3	3	3	3	2	3	5	3	2	2	2	4	2	3	3	3	3	3	1	1	1	1	2	2
31902	7110	3	2	2	2	3	5	5	4	4	5	3	3	3	4	2	3	5	4	2	2	3	3	4	5	4	3	4	3	4	2	5	3	3	4	3	4	2	2	3	2	2	2	1	2	2	2	2	2
31903	7111	2	2	4	3	3	2	2	3	4	4	2	5	2	2	1	2	5	4	4	5	5	3	2	5	1	3	4	5	2	3	5	5	1	2	3	4	2	2	2	3	2	3	1	1	1	1	1	1
32000	7113	2	2	2	2	2	2	4	3	4	5	3	3	3	9	1	3	5	3	3	4	5	5	3	5	3	2	4	5	3	3	5	3	3	3	2	3	2	3	3	3	3	4	1	1	2	2	2	2
32006	7116	3	1	2	4	5	4	2	3	5	5	3	2	2	1	1	2	4	3	1	2	4	5	3	5	2	4	4	5	4	5	5	5	2	1	2	2	2	3	3	2	2	1	1	1	1	1	2	2
32105	7122	3	2	1	4	4	2	5	4	4	5	3	2	5	5	1	4	3	4	2	5	5	4	5	4	3	1	5	4	3	3	5	3	1	3	2	3	2	3	2	2	2	1	1	2	2	2	2	2
32106	7123	2	3	3	3	5	4	3	4	3	5	2	4	2	3	1	3	5	3	3	5	5	5	5	5	3	4	4	3	2	3	4	3	2	2	1	5	2	2	3	3	3	2	1	1	2	2	2	2
32204	7128	3	2	4	3	4	2	3	3	3	4	4	4	3	3	1	2	5	2	2	3	4	3	5	4	3	3	3	3	3	2	4	3	2	4	2	3	2	2	2	3	2	2	1	1	2	2	2	2
32301	7132	2	5	4	9	2	4	5	2	5	5	3	3	2	2	1	5	5	5	2	3	5	5	4	5	5	5	5	5	3	3	5	5	5	2	4	5	1	4	3	4	3	5	1	2	2	2	2	2
32303	7133	2	2	1	4	4	3	4	2	2	5	2	3	4	4	4	2	5	4	2	4	3	4	4	5	3	4	4	5	3	3	5	4	3	3	1	4	2	2	2	2	3	4	1	1	2	2	2	2
32304	7134	1	3	3	3	4	4	4	2	5	4	4	4	4	2	1	4	2	4	4	5	5	5	4	5	2	2	4	5	2	4	5	3	2	2	3	4	2	2	2	2	2	2	1	1	2	2	2	2
32400	7135	3	2	2	3	4	3	4	3	4	4	4	3	4	4	2	3	5	3	3	3	2	3	4	4	4	2	4	5	4	3	4	4	4	3	3	4	3	2	2	2	3	2	1	1	1	1	1	2
32402	7137	3	2	2	3	4	4	2	2	5	5	2	3	4	2	1	2	5	2	4	4	4	3	5	5	3	9	2	4	2	4	5	4	3	2	2	4	2	3	3	3	2	2	1	1	1	1	1	1
32404	7138	3	2	3	2	4	2	3	4	4	4	2	3	4	2	2	4	4	3	4	4	4	4	4	4	3	4	3	4	3	2	4	3	3	4	3	4	3	3	3	3	3	3	1	1	2	2	2	2
32405	7139	2	2	3	3	3	4	4	2	3	4	3	3	4	3	2	3	4	4	4	4	5	5	4	4	3	3	4	4	3	3	4	4	4	2	3	4	2	2	3	3	3	3	1	1	1	1	2	2
32602	7143	4	2	3	4	4	3	2	3	3	4	3	4	4	1	2	2	4	3	1	1	4	2	4	4	4	3	4	3	3	4	4	3	3	2	3	4	2	1	1	1	1	1	1	1	1	1	2	2
32605	7145	4	3	3	3	4	2	3	4	5	3	2	5	2	1	1	2	3	3	2	2	2	1	5	5	3	9	3	4	3	3	4	3	2	3	2	3	2	1	3	2	2	2	1	1	1	1	1	1
32606	7146	2	2	2	4	4	3	2	3	4	3	2	2	2	3	1	3	5	5	3	4	4	4	4	5	2	2	4	4	2	2	5	3	5	2	4	4	2	3	2	3	2	4	1	1	1	1	1	2
32607	7147	2	2	2	2	3	4	4	2	3	4	3	2	3	3	3	4	4	4	3	3	4	3	4	4	3	3	3	3	3	3	4	3	3	3	2	3	2	3	3	3	3	3	1	1	2	2	2	2
32707	7148	2	4	4	4	4	2	1	5	2	5	2	4	2	5	1	1	5	2	1	2	5	2	5	5	2	4	5	4	2	2	4	4	3	2	2	5	1	3	4	4	4	4	1	1	2	2	2	2
32708	7149	3	3	2	4	5	3	4	4	5	4	2	4	3	1	3	4	5	3	3	4	4	4	3	5	4	3	3	4	2	2	4	4	3	4	3	4	2	3	2	2	2	3	1	1	2	2	2	2
32713	7151	2	3	4	2	3	2	2	3	3	4	3	3	3	2	4	3	5	2	3	3	4	4	4	4	3	4	3	4	3	3	5	4	4	3	1	4	1	2	2	2	2	2	1	1	1	1	2	2
40001	7153	2	3	3	5	3	3	3	3	3	3	2	3	4	2	2	3	1	3	3	4	4	4	3	3	3	3	3	3	3	3	3	3	2	2	3	3	2	2	2	3	3	2	1	1	1	1	1	1
40003	7155	2	2	2	4	5	2	2	4	2	4	4	3	3	2	2	2	5	2	2	3	2	3	4	5	1	2	3	3	3	3	4	3	4	4	2	4	2	1	1	1	1	1	1	2	2	2	2	2
40004	7156	2	2	3	4	4	3	3	3	3	4	3	4	3	2	1	2	4	3	3	3	4	4	4	4	4	3	3	3	2	3	4	3	3	3	3	3	2	2	2	2	2	2	1	1	1	1	1	1
40100	7157	3	2	2	3	4	3	3	3	4	5	9	3	3	2	2	2	4	2	3	3	3	4	4	4	4	9	4	3	3	2	4	4	3	3	4	4	3	3	2	2	3	4	1	1	1	1	2	2
40103	7159	2	2	2	4	5	3	2	2	2	4	9	4	4	2	2	4	5	2	2	3	3	3	5	5	2	3	3	4	2	2	4	3	3	2	2	4	2	2	2	2	2	2	1	1	2	2	2	2
40104	7160	2	2	3	3	4	2	2	3	2	4	2	3	3	2	2	4	4	3	4	4	4	4	5	5	5	5	5	5	4	3	5	3	3	4	3	4	2	3	3	3	2	3	1	1	1	1	1	1
40200	7161	2	1	4	3	5	4	2	2	4	5	1	3	2	4	1	1	5	2	2	3	4	5	5	2	3	4	4	4	5	3	5	5	2	3	3	4	2	1	2	3	2	1	1	1	1	1	2	2
40201	7162	2	1	3	3	3	4	4	4	4	4	2	2	4	4	1	3	4	4	4	4	4	4	4	4	4	3	3	4	3	4	5	3	3	3	3	4	2	3	4	4	4	4	1	1	1	1	1	1
40202	7163	2	3	4	4	4	3	2	3	2	4	2	4	4	2	2	2	4	4	2	4	4	4	4	4	4	4	4	4	2	3	4	3	3	2	2	4	2	3	4	4	4	4	1	1	2	2	2	2
40204	7165	2	2	2	3	3	3	4	4	3	1	1	3	2	3	2	4	4	5	4	5	4	5	4	4	3	3	4	4	2	4	5	4	2	2	4	5	2	3	2	2	3	3	1	1	1	1	1	1
40205	7166	3	4	4	4	5	3	2	4	5	5	2	3	3	4	2	4	5	2	2	4	4	4	4	5	5	5	3	3	3	3	4	3	4	3	3	4	2	3	2	3	3	3	1	1	1	1	1	1
40206	7167	2	2	3	4	4	4	4	4	4	5	3	3	2	4	1	4	4	3	2	3	4	4	5	5	3	4	4	3	4	3	5	3	2	3	2	4	3	2	3	2	3	2	1	1	1	1	1	1
40209	7168	3	3	2	4	3	3	4	3	2	5	3	3	3	2	3	3	5	3	3	3	4	4	3	4	3	3	3	3	3	3	4	3	3	3	3	3	2	3	3	3	3	3	1	1	2	2	2	2
40211	7170	4	4	3	4	4	4	4	4	4	4	4	3	3	1	2	1	5	3	2	2	3	2	3	4	4	4	2	3	3	4	4	4	2	2	2	3	3	2	1	1	2	1	1	1	2	2	2	2
40212	7171	2	5	2	2	3	3	5	2	3	4	2	3	4	2	1	2	5	4	4	4	5	5	5	5	5	4	4	4	4	4	5	3	2	3	3	5	3	2	2	2	4	2	1	1	2	2	2	2
40213	7172	2	2	3	4	4	2	3	3	5	3	3	5	3	2	1	3	5	3	3	3	4	3	5	5	3	5	3	3	4	3	5	3	3	3	4	3	3	3	4	4	4	5	1	1	1	1	2	2
40300	7173	2	2	4	3	2	3	2	3	3	4	1	3	3	4	2	3	3	2	3	4	4	4	4	5	2	4	3	3	2	3	3	3	3	2	2	5	2	3	3	3	3	3	1	1	1	1	1	1
40302	7174	2	2	3	3	4	2	2	4	2	2	2	2	4	1	1	4	3	5	4	3	5	3	2	5	2	2	2	3	2	3	4	2	2	1	3	4	1	1	1	4	4	4	1	1	1	1	1	1
40304	7175	2	3	3	3	4	3	3	2	2	2	2	3	3	3	1	3	5	3	4	4	4	4	4	5	4	3	5	4	3	4	5	3	2	4	3	3	3	2	2	2	3	3	1	1	1	1	1	1
40305	7176	3	4	4	3	4	3	4	4	3	5	3	4	5	2	1	2	5	4	3	3	3	3	5	2	5	9	3	5	3	2	5	3	3	2	2	4	2	3	3	3	3	4	1	1	2	2	2	2
40401	7179	3	2	2	2	4	3	1	2	5	4	3	3	2	3	2	2	5	3	1	2	4	3	4	5	3	4	3	4	4	2	3	3	2	3	1	3	2	2	3	2	3	2	1	1	1	1	1	1
40404	7182	2	2	3	3	4	2	3	3	4	2	1	2	4	1	4	3	5	2	4	3	4	4	3	3	5	4	3	3	4	3	4	2	2	3	1	3	2	1	1	1	2	2	1	1	1	1	1	1
40405	7183	2	2	3	3	5	3	3	3	2	3	3	3	3	4	2	3	3	3	3	3	4	4	3	4	3	3	3	3	3	3	4	3	3	3	3	3	2	3	3	3	3	3	1	1	2	2	2	2
40501	7185	3	2	2	4	5	5	3	3	5	5	3	3	3	3	1	1	5	2	2	2	1	1	4	5	3	9	2	4	4	2	5	3	3	2	1	1	1	1	1	1	3	3	1	1	1	1	1	1
40502	7186	3	2	2	2	3	2	2	3	3	3	2	3	3	4	2	3	5	4	4	5	5	5	3	5	3	2	4	5	2	4	5	2	4	2	2	4	2	3	2	4	3	3	1	1	2	2	2	2
40503	7187	2	3	2	4	4	3	5	4	5	5	4	4	3	1	1	3	1	2	4	5	5	5	4	4	4	5	4	3	2	3	5	4	2	2	2	5	2	1	1	2	2	2	1	1	1	1	1	1
40506	7189	2	1	1	5	3	3	3	3	1	3	4	3	5	4	2	2	4	3	4	4	4	4	4	4	5	5	3	4	3	1	5	3	2	1	4	5	1	2	1	3	4	2	1	1	1	1	1	1
40507	7190	3	2	4	4	3	2	3	4	2	4	3	3	3	4	2	2	5	3	3	2	2	2	4	4	3	3	4	4	4	2	4	3	2	2	3	4	3	3	3	3	2	2	1	1	1	1	2	2
40605	7195	2	2	2	4	5	2	2	4	2	4	2	4	4	2	2	4	5	2	4	4	5	4	4	4	2	4	4	5	4	4	5	2	4	4	2	5	2	3	2	2	2	2	1	1	2	2	2	2
40704	7199	1	3	2	2	5	4	3	4	4	5	1	2	4	4	4	4	2	4	2	4	4	4	5	5	4	3	3	4	2	5	4	2	5	3	3	4	2	2	2	2	2	2	1	1	1	1	1	1
40808	7204	3	3	2	4	5	1	2	3	2	5	2	3	4	1	1	3	5	2	1	1	5	4	5	5	5	5	2	2	2	2	4	3	2	2	2	3	2	2	2	1	1	1	1	1	2	2	2	2
40901	7206	2	2	4	5	5	2	4	3	2	5	2	4	2	4	1	4	5	5	2	4	5	4	5	5	3	4	3	3	4	3	5	3	2	3	1	3	1	2	2	2	1	2	1	1	1	1	1	2
40902	7207	3	2	3	5	4	4	4	3	3	5	4	3	5	4	1	3	4	3	2	2	3	5	5	5	4	2	3	2	2	4	4	5	3	2	3	5	2	1	1	1	1	1	1	1	2	2	2	2
40904	7209	2	2	2	3	4	2	3	2	3	3	3	3	3	2	2	3	4	4	3	3	4	3	4	5	2	3	2	4	2	2	2	4	2	2	3	4	2	2	3	3	3	3	1	1	1	2	2	2
40907	7212	2	2	2	4	4	3	4	4	4	4	3	3	2	2	1	3	1	3	3	4	5	4	5	5	5	3	4	4	2	3	5	2	3	3	2	4	1	3	4	2	2	2	1	1	1	1	2	2
41001	7214	3	2	2	2	2	3	4	4	2	5	3	3	5	2	3	4	5	5	4	4	3	2	3	3	3	3	4	4	3	3	3	4	2	2	5	4	1	4	2	3	2	2	1	1	1	2	2	2
41003	7216	2	2	3	4	3	4	4	3	3	4	4	3	3	3	2	3	5	4	3	2	2	2	3	4	2	2	3	3	3	2	4	4	4	4	4	3	2	3	2	2	3	2	9	9	9	9	9	9
41007	7219	2	3	2	3	5	3	3	3	2	5	3	3	3	3	5	3	5	4	3	5	5	5	5	5	2	5	3	5	3	3	4	3	3	3	3	3	3	3	4	4	4	4	1	1	1	1	1	1
41102	7221	1	2	3	2	5	3	2	3	2	4	4	4	4	1	1	2	4	2	2	5	2	5	5	5	5	4	5	3	2	5	4	2	3	4	3	5	1	3	1	1	1	1	1	1	2	2	2	2
41103	7222	2	2	2	3	2	3	3	3	4	4	2	3	3	3	1	3	3	3	3	4	3	3	3	5	3	3	3	3	3	3	4	3	3	3	3	3	2	3	2	2	2	2	1	1	1	1	1	1
41105	7224	3	3	1	2	3	4	2	2	2	4	3	3	2	2	1	2	4	2	2	2	3	2	3	5	3	2	3	3	3	2	5	3	2	2	3	3	2	1	3	3	3	3	1	1	1	1	1	1
41106	7225	2	1	2	5	2	3	3	3	4	5	3	4	3	2	1	2	5	3	3	3	2	3	5	5	4	3	3	4	3	3	5	3	3	3	3	3	2	2	3	3	3	3	1	1	1	1	1	1
41200	7226	5	3	2	3	1	1	5	4	1	3	9	5	5	2	1	1	5	1	1	5	3	1	5	5	5	3	5	1	3	5	5	1	1	1	5	1	1	1	3	4	4	4	2	1	1	1	1	1
41203	7228	3	2	2	2	3	2	2	3	2	5	3	5	2	3	1	2	5	4	3	4	4	4	4	4	3	3	3	3	4	2	5	4	2	3	2	3	3	2	3	2	2	2	1	1	1	1	1	1
41204	7229	3	1	2	2	3	2	2	3	3	1	1	3	3	2	1	3	5	4	2	2	5	4	5	5	4	3	3	5	4	1	1	4	1	2	1	4	1	2	2	2	2	3	1	1	1	1	1	1
41205	7230	3	4	2	4	4	2	3	3	1	4	4	3	2	1	1	2	5	2	1	3	1	3	4	5	3	3	3	3	3	3	4	3	4	1	4	3	1	1	2	2	3	3	1	1	2	2	2	2
41207	7231	3	1	4	5	3	1	1	3	4	4	2	5	1	1	1	2	4	4	1	1	2	1	4	4	4	2	4	1	1	5	5	4	1	4	4	4	1	1	1	1	1	1	1	1	1	1	1	1
41300	7232	4	3	3	3	4	4	4	2	2	4	2	4	3	2	2	2	4	2	2	2	2	3	4	4	3	2	4	4	3	3	3	2	2	2	3	3	2	2	2	2	2	2	1	1	1	1	2	2
41301	7233	3	2	3	3	3	3	3	3	2	3	2	3	3	4	2	3	4	3	2	3	3	3	3	4	3	3	4	3	3	3	4	3	2	3	2	3	2	2	2	2	3	3	1	1	1	1	2	2
41302	7234	2	2	3	3	4	3	3	3	2	5	3	3	3	4	1	2	4	3	3	3	3	4	2	2	3	3	4	3	4	4	4	4	4	4	3	3	3	2	3	2	2	2	1	1	2	2	2	2
41304	7235	2	3	1	4	3	3	3	2	3	5	3	4	4	3	1	4	4	3	3	4	3	3	3	2	3	2	4	5	3	3	4	3	2	3	3	3	2	3	2	2	2	2	1	1	1	1	1	2
41306	7236	3	3	3	4	4	3	4	3	4	5	3	3	4	2	1	3	3	3	2	3	2	3	4	4	5	3	4	3	3	3	5	3	2	3	2	3	2	2	2	2	3	2	1	1	1	1	1	2
41400	7237	2	3	3	3	3	3	3	3	3	3	2	3	3	3	3	4	5	3	3	5	5	5	3	5	3	3	3	9	4	4	5	3	3	2	3	3	2	2	2	2	2	3	1	1	1	1	1	1
41402	7239	3	2	4	2	4	4	4	4	2	5	2	3	4	4	1	2	3	2	4	5	5	5	4	5	4	3	2	3	2	2	5	4	3	4	4	4	2	3	3	3	3	3	1	1	1	1	1	2
41405	7241	2	2	3	4	5	2	2	3	4	4	3	4	4	4	2	4	4	4	4	4	3	4	4	4	3	4	3	3	2	4	4	5	1	2	1	4	1	2	2	2	2	2	1	1	2	2	2	2
41406	7242	2	1	4	4	4	1	1	3	1	4	3	3	2	1	1	3	5	9	1	4	3	4	5	5	3	3	2	4	2	3	4	4	3	2	3	4	2	2	2	2	2	3	1	1	1	1	2	2
41407	7243	3	2	2	4	4	2	3	3	2	4	4	3	4	3	2	4	5	2	3	3	3	3	4	4	4	1	3	3	3	3	3	3	3	3	3	3	2	3	2	2	2	2	1	1	2	2	2	2
41500	7244	3	3	2	2	3	3	2	2	1	4	4	3	4	4	1	2	5	1	1	2	2	3	4	5	2	3	4	4	3	3	5	3	4	4	3	3	2	2	2	2	2	2	1	1	1	2	2	2
41501	7245	2	2	3	2	3	2	3	3	2	4	2	2	3	3	3	4	5	4	3	3	4	3	4	4	4	4	4	4	4	4	4	3	3	3	2	4	2	2	2	2	2	2	1	1	1	1	1	1
41601	7250	1	2	2	3	5	4	4	3	2	5	4	2	4	4	4	4	5	4	3	5	4	5	5	5	5	4	4	4	3	2	5	3	4	2	2	4	2	4	4	4	4	4	1	1	1	1	2	2
41602	7251	2	2	3	4	4	2	3	4	2	5	3	3	3	3	1	1	5	3	3	3	4	4	4	4	4	3	4	3	3	3	4	3	3	2	2	3	2	3	2	2	2	2	1	1	1	1	1	1
41603	7252	3	3	3	3	5	2	4	3	5	1	4	4	3	1	1	2	3	2	2	3	4	2	5	5	3	2	5	2	3	2	5	3	3	2	2	5	2	2	2	3	3	2	1	1	2	2	2	2
41605	7254	2	2	3	3	4	3	2	3	2	3	2	4	4	4	1	2	4	3	3	4	5	5	3	4	3	2	3	4	3	3	3	3	3	3	2	4	1	3	3	3	3	3	1	1	1	1	2	2
41606	7255	3	3	3	3	2	4	4	3	2	4	4	4	3	3	3	2	5	3	3	5	5	5	4	1	5	3	3	5	4	2	4	4	2	4	3	4	3	2	2	2	2	2	1	1	1	1	1	1
41607	7256	2	2	3	4	2	3	2	4	4	3	3	2	3	4	1	3	4	2	3	3	5	5	5	5	2	3	2	4	2	3	5	4	2	3	3	4	2	2	2	2	2	2	1	1	1	1	1	1
41701	7257	3	2	3	3	3	3	3	4	4	4	2	4	3	2	2	2	5	2	1	2	3	2	3	4	4	3	3	4	3	3	4	3	3	4	4	3	2	2	2	2	2	2	1	1	2	2	2	2
41704	7260	3	4	5	5	5	5	5	2	5	5	3	4	5	4	1	4	5	3	5	5	5	5	4	5	3	3	4	5	3	2	5	3	3	3	2	5	1	3	3	3	3	3	1	1	1	1	1	1
41705	7261	2	1	1	2	4	3	4	3	4	5	3	3	2	3	1	1	2	1	2	2	2	2	4	3	3	5	4	4	4	5	4	5	2	4	1	3	1	3	3	2	2	2	1	1	1	1	1	2
41707	7263	2	2	3	3	5	5	4	4	5	4	2	3	4	1	1	1	5	3	3	5	5	5	5	5	3	5	1	1	4	4	3	3	1	1	1	4	1	4	4	4	4	4	1	1	1	1	1	2
41800	7264	2	3	4	3	2	4	3	2	3	4	4	2	4	2	1	2	5	4	2	3	3	4	2	2	2	2	3	4	3	3	4	4	3	4	4	3	2	2	3	3	3	3	1	1	2	2	2	2
41801	7265	4	4	5	3	4	4	5	4	2	4	4	4	4	1	1	2	2	3	3	2	2	4	4	5	5	5	4	4	4	4	5	4	2	4	3	4	3	1	1	1	2	3	1	1	1	1	1	1
41905	7273	2	4	1	1	3	1	1	3	5	3	2	5	3	1	1	2	1	2	2	2	5	2	4	5	3	1	3	3	4	3	4	4	2	3	2	4	2	2	2	2	2	2	1	1	1	1	1	1
42002	7277	3	2	2	3	4	3	3	3	4	4	2	4	3	2	2	3	5	4	2	3	4	4	4	5	4	4	3	3	2	2	3	4	4	3	2	4	3	3	2	2	2	4	1	1	1	1	1	1
42100	7281	2	3	2	5	5	2	2	5	5	5	5	5	1	1	1	3	3	3	2	2	3	3	5	5	5	5	3	3	3	3	5	5	3	5	4	3	3	2	2	2	2	3	1	1	1	1	1	1
42102	7283	3	2	3	5	4	4	3	2	3	4	3	3	3	3	1	2	5	3	3	3	3	4	5	5	4	3	3	3	3	3	3	3	2	3	3	2	3	3	3	3	3	2	1	1	1	1	1	2
42103	7284	5	2	4	5	4	2	2	4	4	5	4	4	5	2	1	1	5	2	2	1	1	2	4	5	4	4	3	5	2	2	5	5	2	3	1	4	2	2	2	2	2	1	1	1	1	1	1	2
42104	7285	3	2	4	3	4	3	2	4	4	4	2	3	2	4	2	4	5	3	3	3	4	4	4	4	3	4	4	4	3	3	4	3	1	3	3	4	3	3	3	3	3	2	1	1	2	2	2	2
42200	7288	3	4	2	4	3	3	4	4	5	5	4	5	2	3	2	2	5	4	2	2	2	4	3	4	3	3	3	4	3	3	3	3	2	4	3	3	4	3	2	2	2	2	1	1	2	2	2	2
42201	7289	2	3	3	5	3	3	4	3	5	1	1	4	3	3	3	3	5	5	4	3	3	4	4	5	4	4	3	3	3	3	4	3	3	3	4	3	2	3	3	3	3	3	1	1	1	1	2	2
42203	7290	3	2	3	3	3	4	3	3	3	4	2	4	3	2	2	3	5	3	2	3	3	3	4	4	3	2	3	4	3	4	4	3	3	3	2	4	3	3	3	3	3	3	1	1	1	1	1	1
42300	7292	2	2	3	2	3	4	4	2	2	4	2	3	4	3	2	2	5	4	2	3	2	4	3	4	4	2	4	5	2	3	4	3	3	3	3	3	9	4	4	5	4	4	1	1	1	1	1	1
42304	7295	4	4	2	3	4	4	4	3	5	4	3	3	4	1	1	1	3	2	1	2	3	4	3	4	4	3	3	4	4	3	4	3	1	2	3	4	2	2	2	2	4	2	1	1	1	1	1	1
230000	7297	2	1	3	5	5	3	5	3	2	4	2	3	5	3	1	4	5	5	4	5	4	5	5	5	5	2	4	3	3	3	4	3	3	2	4	5	2	2	3	3	2	4	1	2	2	2	2	2
230002	7299	3	2	3	4	3	3	4	3	2	4	3	5	4	1	1	3	4	3	3	3	4	3	3	3	3	3	3	5	3	3	4	3	3	3	2	4	2	3	3	2	2	2	1	1	1	1	1	1
230003	7300	3	2	2	4	5	4	4	3	3	5	4	4	4	3	3	2	4	3	2	3	4	4	5	5	4	3	3	3	3	3	4	3	3	4	1	3	3	3	2	2	3	3	1	1	2	2	2	2
230007	7303	4	2	2	4	5	4	4	2	4	4	4	4	4	4	2	4	5	2	2	2	4	4	4	5	4	3	4	4	4	4	4	2	2	4	2	3	2	2	2	2	2	2	1	1	2	2	2	2
230102	7305	4	2	3	5	3	2	2	4	2	5	5	3	4	4	1	1	5	2	1	3	5	5	2	5	3	5	3	2	2	2	4	4	2	1	3	5	1	1	3	3	1	1	1	1	1	1	2	2
230107	7307	3	3	3	3	3	3	3	3	3	1	3	3	4	3	1	2	5	3	3	3	4	5	4	3	3	3	3	4	3	3	5	2	2	2	3	4	2	3	3	3	3	2	1	1	1	2	2	2
230200	7308	3	3	2	5	5	4	3	2	3	5	2	5	2	1	1	2	3	3	1	2	3	5	5	5	2	3	3	3	4	3	5	4	4	2	1	2	2	2	2	2	2	2	1	1	1	1	1	1
230202	7310	2	2	3	2	3	3	4	3	1	4	3	3	3	3	1	4	4	4	3	3	3	4	4	4	4	3	2	3	3	2	5	3	3	3	5	3	2	3	3	3	4	3	2	1	1	1	2	2
230203	7311	4	2	3	5	5	2	3	2	3	5	3	4	3	4	2	3	5	2	2	2	1	4	5	5	1	5	4	9	3	5	3	3	2	3	3	3	2	2	2	2	2	2	1	1	1	1	1	2
230205	7312	1	4	4	4	4	3	4	2	4	5	3	3	4	2	1	4	5	4	3	4	4	4	3	5	3	2	4	5	3	3	5	4	2	1	5	4	3	2	2	2	2	1	1	1	1	1	1	2
230300	7313	4	2	1	3	4	3	5	4	4	5	2	1	5	1	1	1	5	2	2	2	4	3	5	5	5	3	4	2	4	3	4	4	2	2	4	5	5	4	1	1	5	4	1	1	1	1	1	1
230303	7314	4	2	2	3	5	4	3	2	4	5	2	4	4	2	2	2	5	4	3	4	4	4	4	5	3	3	4	4	4	4	4	2	1	5	3	4	3	4	4	4	4	2	1	1	1	1	1	1
240000	7317	3	2	2	3	3	4	3	3	3	5	3	3	3	3	3	3	5	3	3	3	3	3	3	3	3	2	4	3	4	3	4	3	3	3	3	3	3	2	2	2	2	2	1	1	1	1	1	1
240004	7321	2	2	2	3	4	3	3	4	4	5	4	4	3	3	2	4	5	2	4	4	5	3	5	5	5	4	4	4	2	4	4	3	2	3	2	3	2	3	3	3	3	2	1	1	2	2	2	2
240005	7322	2	2	2	2	3	2	4	2	2	4	2	3	2	4	4	2	4	4	2	1	4	3	2	2	2	2	3	4	3	3	1	3	3	2	4	4	2	1	1	1	1	1	1	1	2	2	2	2
240101	7325	2	2	4	5	3	5	2	3	5	5	3	2	3	4	1	3	5	4	4	5	3	5	4	5	5	3	4	5	3	2	5	3	1	3	3	4	1	3	2	3	2	1	1	1	1	1	1	1
240103	7327	2	3	3	4	3	4	5	3	2	5	3	3	3	3	4	2	5	3	1	3	3	3	5	5	4	3	3	1	3	1	5	3	1	1	1	1	2	2	2	2	2	2	1	1	1	1	2	2
240106	7329	4	1	4	4	5	2	3	4	3	2	3	3	1	1	3	1	4	1	1	1	4	1	5	5	5	5	3	3	4	4	4	4	3	2	2	4	2	2	2	1	2	2	1	1	1	1	1	1
240200	7330	1	1	1	1	5	3	1	1	5	9	9	9	9	9	9	9	9	9	9	9	9	9	9	9	9	9	9	9	9	9	9	9	3	9	9	9	9	9	9	9	9	9	9	9	9	9	9	9
240204	7333	3	2	4	5	3	2	3	4	5	2	2	2	3	4	1	2	5	4	2	3	5	4	3	5	2	4	4	5	3	3	4	4	2	2	4	4	3	2	1	2	2	2	1	1	1	1	1	1
240300	7334	2	2	1	3	4	4	4	3	5	5	4	2	3	2	1	2	4	3	2	4	5	5	5	4	2	2	4	3	2	5	5	3	2	3	3	5	2	2	2	2	2	2	1	1	2	2	2	2
240301	7335	2	3	3	4	4	3	3	4	4	4	4	4	3	3	2	2	3	3	4	4	2	2	4	4	4	3	4	3	2	3	4	2	3	2	2	4	2	3	2	3	3	3	1	1	1	1	2	2
240302	7336	2	2	2	2	3	2	2	2	1	5	2	2	4	4	2	2	3	3	2	3	2	2	2	3	2	2	3	5	3	3	4	2	2	3	2	3	3	2	2	2	2	2	1	1	1	1	1	1
240304	7338	3	2	3	2	4	3	3	4	3	5	3	3	2	3	1	3	3	2	2	3	3	3	5	4	3	3	4	3	3	2	2	3	3	3	4	4	2	2	2	2	2	2	1	1	1	1	2	2
330000	7339	3	3	2	3	3	4	4	3	3	4	2	4	3	3	4	3	5	4	4	4	4	3	5	5	5	5	3	3	2	3	5	3	3	2	3	4	2	3	3	3	3	3	1	1	1	1	1	1
330006	7341	2	4	4	5	3	1	5	2	2	5	4	4	4	4	1	2	5	5	2	2	2	3	4	3	4	2	4	3	2	3	5	3	3	3	4	3	1	3	3	4	4	4	1	1	1	1	1	2
330107	7348	2	2	3	3	4	4	4	3	2	5	1	3	3	3	1	3	5	4	3	4	3	4	4	3	3	3	4	4	3	3	5	3	5	3	3	3	3	3	3	4	3	4	1	1	1	1	1	1
330108	7349	2	2	3	2	4	1	2	4	2	3	2	4	2	2	1	1	5	4	1	3	5	5	5	4	4	4	4	3	4	3	5	4	2	3	3	4	2	2	2	2	2	2	1	1	1	1	2	2
330201	7350	3	2	2	3	3	3	2	2	2	5	3	3	4	3	1	2	4	2	2	3	4	3	3	3	3	4	3	3	3	3	5	3	2	2	2	3	2	2	2	2	3	2	1	1	2	2	2	2
330205	7354	3	1	2	3	4	3	3	2	3	4	2	3	3	3	2	3	5	3	1	2	5	5	4	5	4	4	3	3	3	3	4	3	3	4	3	3	3	2	2	2	2	2	1	1	2	2	2	2
330302	7359	2	3	3	3	4	4	4	3	3	5	3	3	3	3	1	3	5	4	3	3	3	4	4	4	4	3	3	4	3	3	4	4	3	3	3	3	2	3	3	3	2	2	1	1	1	2	2	2
330303	7360	2	4	1	4	3	4	3	3	4	5	4	3	4	5	1	4	5	4	4	5	5	5	4	4	3	2	4	5	5	3	3	3	2	4	2	5	2	3	3	3	3	2	1	1	1	1	1	1
330306	7361	2	3	3	2	2	3	3	3	1	4	3	3	4	2	3	4	2	3	3	4	4	5	4	5	4	3	3	3	3	2	4	3	3	3	3	3	2	1	3	3	3	2	1	1	1	1	1	1
340005	7366	3	2	3	2	2	5	5	2	2	5	2	3	5	1	1	1	5	3	2	2	2	2	3	4	4	3	2	5	3	3	5	3	2	3	3	5	1	2	2	2	2	2	1	1	1	1	1	1
340101	7368	2	4	3	2	5	2	4	4	5	2	2	3	3	3	4	3	5	4	2	2	4	4	5	5	5	5	4	4	3	5	3	3	4	4	3	5	3	3	2	2	1	2	1	1	1	1	1	1
340104	7370	2	2	3	3	5	3	3	3	4	5	2	4	4	3	1	1	3	3	3	4	4	4	4	5	2	5	4	4	3	3	5	3	3	2	3	4	2	3	2	3	2	2	1	1	1	1	1	1
340107	7371	2	4	2	2	4	3	3	3	3	5	3	3	2	4	1	2	3	3	2	4	5	4	4	2	3	2	4	5	3	3	4	3	2	3	2	3	2	2	2	2	2	3	1	1	1	1	1	2
340200	7372	4	3	3	4	3	3	4	3	4	3	3	3	3	2	4	2	4	3	2	2	3	3	4	4	4	4	4	3	2	4	4	3	4	2	4	4	2	3	4	4	4	4	1	1	2	2	2	2
340202	7374	2	2	3	5	3	2	2	3	2	5	2	3	5	3	1	3	5	4	4	4	5	3	3	5	3	9	2	5	4	2	5	5	1	5	1	5	2	2	1	1	3	1	1	1	1	1	2	2
340300	7376	2	3	2	3	5	2	4	5	5	5	2	3	3	3	1	3	5	5	2	3	5	5	5	5	3	3	3	4	2	3	5	4	2	2	3	4	2	2	2	3	2	2	1	1	2	2	2	2
340302	7377	3	4	2	5	5	4	4	3	2	3	2	3	4	3	1	3	5	2	2	2	4	3	3	5	2	3	4	4	2	3	5	4	3	3	3	3	1	3	3	3	3	2	1	1	2	2	2	2
340303	7378	3	2	3	2	3	4	4	2	4	5	4	3	4	3	3	2	5	4	1	1	2	3	3	4	2	3	4	3	3	3	4	3	2	3	3	3	3	2	3	2	2	2	1	1	2	2	2	2
340304	7379	2	2	3	4	4	2	4	3	3	3	4	4	3	3	3	2	4	4	4	4	4	4	3	3	3	3	4	4	3	3	3	2	2	3	3	4	2	3	3	3	3	3	1	1	2	2	2	2
430000	7382	4	2	2	4	4	2	3	4	2	5	2	3	4	2	1	3	1	4	2	2	3	4	4	5	4	9	4	3	2	3	4	4	2	3	2	4	2	1	1	1	2	2	1	1	2	2	2	2
430003	7384	1	2	3	5	5	2	4	4	3	3	3	2	1	5	5	5	5	3	2	3	5	5	5	5	2	3	4	5	3	3	4	3	2	3	3	3	2	2	2	2	1	1	1	1	1	1	1	1
430006	7385	3	4	3	3	3	4	3	3	4	5	3	4	4	5	1	1	3	3	3	3	4	3	1	3	3	1	5	5	3	3	5	2	2	3	1	3	2	3	2	2	2	2	1	1	2	2	2	2
440001	7389	4	3	3	3	5	1	3	3	5	5	3	5	3	3	1	3	5	3	3	4	3	3	5	5	3	5	2	3	3	3	3	3	3	3	3	3	3	3	2	3	3	2	1	1	1	1	1	1
440002	7390	2	3	4	4	3	4	2	2	3	4	4	4	4	4	2	4	5	4	3	4	2	4	3	4	4	5	3	4	4	2	5	3	3	2	5	3	2	2	3	4	4	5	1	1	1	1	1	1
440004	7392	3	5	1	5	5	3	5	4	3	5	4	5	2	1	1	3	5	5	1	1	3	3	5	4	3	3	3	4	3	3	5	3	3	3	2	4	2	1	1	1	1	1	1	1	2	2	2	2
440005	7393	4	2	4	5	3	4	3	4	5	3	4	3	1	2	4	3	5	3	1	2	4	3	4	5	2	2	3	3	4	3	5	3	2	2	1	3	2	2	2	3	2	1	1	1	1	1	1	2
440100	7395	3	5	3	3	4	4	4	3	2	4	3	5	3	2	1	3	5	2	2	3	2	3	4	4	3	3	4	4	5	3	4	3	4	3	2	5	3	2	3	2	4	4	1	1	2	2	2	2
530000	7400	2	3	2	2	3	4	4	3	4	3	2	3	3	2	1	2	5	4	2	4	3	4	4	4	4	3	4	5	3	3	5	3	2	2	2	4	2	4	2	2	2	2	1	1	1	1	1	1
530001	7401	2	2	3	3	3	4	5	2	5	5	5	3	3	4	1	5	5	2	3	3	4	4	4	4	3	3	5	5	5	5	5	2	3	3	3	4	1	4	4	4	3	3	1	1	2	2	2	2
530004	7404	4	2	3	4	5	2	3	4	5	3	3	4	3	3	2	3	4	4	3	2	2	2	4	4	4	4	3	3	3	3	4	4	2	3	4	3	4	2	2	2	2	2	1	1	1	1	1	1
530007	7407	2	2	2	3	4	4	3	4	4	3	3	3	4	2	2	3	3	3	2	3	4	4	4	5	4	4	2	2	3	3	4	3	1	2	3	3	2	2	2	2	3	2	1	1	1	1	1	1
530100	7409	4	3	3	5	3	2	3	4	4	4	3	4	3	2	1	4	5	3	3	3	3	3	5	5	5	3	3	3	4	3	4	3	3	3	2	3	3	3	3	3	3	3	1	1	1	2	2	2
530104	7413	3	1	2	4	5	2	2	2	2	5	2	3	2	2	1	4	5	1	1	3	5	1	4	2	1	5	5	5	4	4	5	2	1	4	1	1	2	1	1	1	1	1	1	1	2	2	2	2
530203	7417	3	2	3	3	4	3	4	3	4	5	2	5	3	1	1	3	5	3	4	3	4	3	4	5	5	5	3	4	3	3	4	3	3	3	3	4	3	3	2	3	3	3	1	1	2	2	2	2
540003	7422	4	3	3	4	4	4	2	3	1	4	3	3	5	3	1	2	4	2	4	4	4	3	4	5	5	3	3	4	3	3	5	3	2	3	4	3	3	2	3	4	2	2	1	1	2	2	2	2
540005	7423	2	2	3	4	3	2	4	3	5	5	5	4	4	1	1	1	4	4	2	3	4	3	5	5	3	2	4	5	4	4	5	4	2	3	2	5	2	3	3	4	4	4	1	1	1	1	1	1
540008	7425	2	1	1	2	4	2	2	3	2	5	2	4	3	2	5	4	5	2	2	2	4	2	4	5	5	4	3	4	3	2	5	4	2	3	1	3	3	2	3	2	2	3	1	1	2	2	2	2
540100	7426	2	2	3	3	5	4	3	3	5	5	3	4	4	5	2	3	5	3	4	4	5	4	3	5	2	9	4	4	3	3	4	3	4	2	1	4	2	2	2	2	3	3	1	1	1	1	1	1
540201	7428	2	1	1	2	5	3	5	1	2	5	3	3	4	5	2	3	5	1	1	1	5	1	5	5	3	5	4	5	5	1	2	1	1	4	1	1	3	3	4	2	2	2	1	2	2	2	2	2
540202	7429	3	2	1	3	3	4	3	3	3	5	2	3	3	4	1	2	5	2	2	3	4	3	5	5	3	3	3	3	4	3	5	3	3	3	3	3	2	3	3	3	4	4	1	1	2	2	2	2
540203	7430	2	3	2	4	4	2	3	4	3	4	3	4	2	1	1	3	5	2	3	3	4	4	5	5	4	3	4	4	2	3	5	3	3	3	2	2	2	4	3	2	2	2	1	2	2	2	2	2
540206	7431	1	4	2	3	1	3	4	4	5	4	2	2	3	4	1	3	4	4	3	2	1	1	2	2	3	4	3	4	3	2	1	2	3	4	2	3	4	3	3	5	2	2	2	2	1	1	2	1
540208	7432	3	4	4	5	5	2	4	4	5	5	2	2	2	3	1	2	2	4	2	2	3	4	5	4	3	4	5	5	2	3	4	4	2	3	2	4	1	4	3	3	2	2	1	1	2	2	2	2
540209	7433	3	3	2	3	4	2	2	3	2	4	2	3	3	2	2	3	4	2	3	3	3	3	4	4	3	3	2	2	2	3	3	3	2	2	3	3	3	3	2	2	2	2	1	1	1	1	1	1
540212	7435	4	3	2	3	4	3	5	4	4	4	2	5	4	4	1	1	4	2	2	2	2	4	5	5	5	2	4	4	2	2	4	2	2	3	3	4	2	2	2	2	4	4	1	1	1	1	1	1
630001	7438	3	2	4	4	4	4	5	3	5	5	4	3	4	5	1	1	5	4	2	3	4	3	5	5	5	2	4	5	2	4	5	2	4	2	3	5	1	4	1	1	1	1	1	1	2	2	2	2
630002	7439	2	2	4	4	3	4	4	4	3	4	2	4	2	1	1	4	5	4	2	3	5	5	4	5	4	4	3	4	2	3	5	4	2	3	2	5	2	3	3	3	2	3	1	1	2	2	2	2
630003	7440	3	2	2	3	2	2	4	4	4	3	3	3	2	1	2	2	3	3	2	3	4	4	4	5	4	2	3	4	2	3	3	3	2	3	3	4	2	2	2	3	3	2	1	1	1	1	1	1
630004	7441	3	2	1	2	4	3	3	2	3	4	4	4	4	2	2	2	4	2	2	2	2	4	4	4	5	5	5	3	2	2	5	3	2	3	3	4	2	3	3	2	3	2	1	1	1	2	2	2
630102	7445	1	1	2	2	2	4	3	2	4	5	2	3	4	4	1	4	5	3	4	4	4	4	2	2	3	3	3	5	3	3	4	3	3	3	3	4	2	4	3	3	3	3	1	1	2	2	2	2
640000	7447	3	3	4	5	5	5	5	2	2	5	4	2	4	3	2	1	5	2	2	3	4	4	4	3	3	3	3	4	4	2	5	3	5	2	3	3	3	2	2	3	5	5	1	1	2	2	2	2
640003	7450	2	2	2	4	4	4	4	2	3	3	4	3	4	2	2	2	5	3	4	4	5	5	4	4	4	4	3	4	4	2	4	4	2	4	4	4	2	2	2	2	2	2	1	1	1	1	1	1
640005	7451	2	3	3	4	3	3	4	3	4	4	3	4	3	2	1	2	5	3	2	3	4	4	3	4	4	3	4	3	3	3	4	3	3	2	3	3	2	2	2	2	2	2	1	1	1	1	1	1
640100	7453	2	4	3	3	4	1	3	3	4	5	2	4	3	3	1	1	5	3	2	2	1	3	3	4	1	2	3	4	3	2	5	3	3	3	1	3	1	3	3	1	2	3	1	1	1	1	1	1
640201	7456	2	3	2	3	3	2	4	3	4	3	3	3	3	3	1	5	5	3	3	3	3	4	5	4	3	2	3	3	3	3	5	3	3	3	1	3	3	2	2	3	3	3	1	2	2	1	1	2
640204	7457	3	2	3	3	3	2	3	3	2	4	4	3	3	3	1	3	5	4	4	4	5	5	5	4	3	3	3	3	3	2	3	3	3	3	3	3	2	2	3	3	3	3	1	1	1	1	1	2
640205	7458	1	2	2	2	2	4	4	3	2	3	4	4	3	4	1	3	5	5	2	5	5	4	4	3	3	3	5	4	3	2	5	3	4	4	4	4	1	3	3	3	4	4	1	1	1	1	1	2
740001	7460	2	2	2	4	3	3	2	3	4	5	4	3	2	4	1	4	5	2	2	3	5	5	5	4	3	2	3	4	2	3	5	2	1	4	3	3	1	3	2	2	2	2	1	1	1	1	1	1
740002	7461	2	2	2	3	4	2	4	4	2	5	2	4	4	2	1	4	4	4	3	3	4	4	4	4	4	2	4	3	2	2	5	3	3	3	2	3	2	3	3	3	4	3	1	1	2	2	2	2
740003	7462	2	2	1	4	4	4	3	4	4	5	3	3	2	2	1	3	5	4	3	3	3	3	4	4	4	2	3	4	2	2	4	3	2	2	2	3	2	3	3	3	3	3	1	2	2	2	2	2
740004	7463	2	3	2	2	4	2	4	4	4	3	4	3	3	4	2	3	5	4	2	2	5	2	5	2	3	4	4	4	2	3	5	3	3	4	3	4	3	3	2	2	2	3	1	1	1	1	1	1
830001	7464	3	2	3	4	4	2	4	3	5	5	4	4	4	3	5	5	5	5	2	4	5	3	5	5	3	3	3	3	4	3	5	3	4	3	1	3	2	3	3	3	3	3	1	1	2	2	2	2
830002	7465	3	2	3	5	2	3	5	4	2	5	3	3	4	3	1	4	4	3	4	4	5	4	2	4	4	9	3	5	3	2	5	2	2	3	3	3	2	2	1	1	2	2	1	1	1	1	1	1
830004	7466	2	3	2	5	5	3	3	5	3	5	3	3	3	3	2	3	5	3	4	5	5	5	5	5	5	5	4	3	3	4	4	3	3	3	2	3	3	3	3	3	3	3	1	1	2	2	2	2
830005	7467	2	3	4	3	2	3	4	3	4	5	2	2	2	2	1	2	5	3	3	3	3	4	4	5	5	2	3	4	3	4	4	4	2	2	3	4	2	2	2	2	2	2	1	1	1	1	1	1
830103	7470	3	1	4	1	4	3	1	3	3	4	3	3	4	2	4	1	4	1	3	3	3	3	3	3	2	4	3	3	4	1	3	3	3	3	4	4	3	2	3	3	3	3	1	1	1	1	1	1
830105	7472	2	2	3	3	3	3	3	4	4	4	2	4	4	4	4	4	4	4	4	4	4	4	3	4	3	4	4	4	2	3	4	4	3	2	3	4	2	3	3	4	2	4	1	1	1	1	1	1
830106	7473	2	2	5	3	5	4	2	3	3	5	4	4	3	3	1	2	5	2	4	4	4	4	4	4	4	5	4	3	2	2	5	4	2	3	1	3	2	3	3	3	3	2	1	1	1	2	2	2
830201	7474	4	2	2	4	2	2	4	2	2	4	3	4	2	2	2	2	4	2	2	3	4	4	4	4	4	2	2	4	4	3	4	4	4	2	2	3	2	2	4	4	4	4	1	1	1	1	1	1
830204	7476	3	2	2	3	5	3	3	4	1	5	3	5	3	2	1	2	4	2	1	2	4	3	5	5	5	4	5	3	2	5	4	3	2	3	3	4	1	2	2	2	2	2	1	1	1	1	1	2
830205	7477	4	3	2	3	5	3	4	4	5	5	3	3	3	5	4	4	5	4	3	3	3	4	4	5	2	2	4	5	3	2	5	4	2	4	3	2	2	2	2	2	2	2	1	1	1	1	1	2
840000	7478	3	2	2	3	2	2	2	2	3	1	3	3	2	3	1	2	3	4	2	2	2	3	2	2	1	2	5	5	3	2	5	3	3	2	3	5	2	3	1	3	2	1	1	1	1	1	1	1
840100	7482	1	3	2	3	4	2	2	3	1	2	3	5	3	2	5	3	5	3	4	3	3	3	5	5	3	2	3	4	3	3	5	3	2	3	5	3	1	2	4	2	3	2	1	1	2	2	2	2
840104	7485	2	2	2	4	5	4	3	4	3	5	2	4	3	2	2	2	4	4	3	2	2	4	5	5	4	3	4	4	2	2	3	3	3	3	2	3	2	2	2	2	2	2	1	1	2	2	2	2
840105	7486	2	1	3	3	3	4	3	2	2	5	3	3	4	3	1	4	5	4	3	4	4	3	4	5	3	4	5	4	3	5	4	5	3	2	2	5	2	3	3	3	3	3	1	1	2	2	2	2
930000	7487	2	2	2	4	5	4	4	4	2	5	5	4	2	3	2	1	4	4	1	1	2	1	3	4	3	2	4	3	3	3	4	4	2	3	2	4	2	3	2	3	3	3	1	2	2	2	2	2
930001	7488	4	2	3	3	5	2	3	2	3	5	3	4	4	2	1	1	4	3	3	3	2	5	2	2	3	4	3	3	4	1	5	3	2	3	2	4	4	2	2	2	3	3	1	1	1	2	2	2
930002	7489	5	1	1	1	3	2	4	3	4	3	1	3	5	1	1	1	5	1	3	3	5	3	5	5	5	1	5	1	3	3	1	3	3	1	1	3	2	1	1	3	3	3	1	1	1	1	1	2
930003	7490	3	2	3	3	3	2	3	3	3	5	2	3	3	2	2	4	5	2	2	2	3	2	3	3	2	3	2	3	4	3	4	4	2	3	3	3	1	2	3	3	2	1	1	1	1	1	1	1
930004	7491	3	2	3	4	2	3	4	3	2	4	4	4	3	2	2	2	5	3	2	3	3	3	4	5	4	3	2	3	3	3	4	4	4	4	3	3	3	3	3	4	4	4	1	1	1	1	1	1
930006	7493	2	1	3	2	5	3	3	2	4	5	3	4	3	1	1	3	5	4	3	5	5	5	5	3	2	3	4	5	3	3	4	4	1	2	2	5	3	2	1	1	1	1	1	1	1	1	2	2
930102	7494	2	3	3	4	4	4	2	3	4	4	3	5	2	3	2	3	4	3	3	4	5	3	5	5	4	3	2	4	2	3	5	9	9	3	3	3	2	2	3	2	2	3	1	1	2	2	2	2
930104	7495	3	2	3	4	3	3	4	3	2	4	3	3	4	2	2	2	5	3	2	2	3	3	4	4	4	3	4	3	5	2	5	4	4	3	1	3	2	3	3	2	2	2	1	1	2	2	2	2
930206	7502	3	2	2	4	5	2	3	3	2	5	3	4	3	4	1	1	5	3	2	3	4	3	5	5	3	3	4	4	2	3	4	2	3	3	3	3	2	2	3	2	1	2	1	1	2	2	2	2
940000	7503	2	4	2	4	4	2	2	4	3	3	3	4	4	2	1	4	5	4	4	4	4	4	4	5	4	3	4	2	3	4	4	4	4	2	3	2	2	3	4	4	4	4	1	1	1	1	1	1
940001	7504	2	1	1	1	3	5	1	3	1	1	1	5	3	3	1	3	5	3	1	2	3	3	5	5	3	1	3	1	3	5	3	3	3	1	3	3	3	1	1	1	1	1	1	1	1	1	1	1
940005	7507	2	4	2	3	4	4	4	3	4	2	3	3	4	3	2	2	4	3	3	3	4	4	4	4	4	3	3	3	3	3	4	3	4	2	3	3	2	3	3	3	3	3	1	1	1	1	2	2
940100	7509	2	4	3	3	4	3	4	3	4	2	3	4	4	4	2	3	5	3	3	3	3	3	3	5	3	3	3	4	4	4	4	3	3	3	5	3	2	3	3	2	3	3	1	1	1	2	2	2
940101	7510	2	1	1	3	5	2	1	5	1	5	3	4	1	1	3	5	4	2	2	3	5	1	5	3	4	3	3	3	5	2	5	3	1	3	2	5	1	1	1	1	1	1	1	1	1	1	1	2
940102	7511	3	3	3	4	4	3	3	3	4	4	3	3	4	3	1	2	5	3	3	3	3	3	3	4	4	4	3	3	4	3	4	4	3	2	2	4	3	2	2	3	3	1	1	1	1	1	2	2
940200	7514	2	4	2	3	3	3	5	4	3	5	4	3	3	4	2	3	5	3	3	4	3	4	3	4	4	3	4	5	2	2	4	3	3	3	2	4	2	3	3	3	3	3	1	1	1	2	2	2
940201	7515	2	2	4	4	4	5	4	3	4	4	4	3	3	4	2	4	4	4	4	4	5	5	3	4	3	3	4	5	2	3	5	3	3	3	4	2	2	3	3	3	3	4	1	2	2	2	2	2
940202	7516	4	2	2	4	4	3	3	3	3	4	4	3	2	1	2	2	5	2	2	2	3	3	4	5	4	3	3	5	4	3	4	5	2	3	3	4	3	2	2	2	2	3	1	1	2	2	2	2
940203	7517	2	1	2	4	3	3	5	2	2	5	2	3	5	4	2	2	5	4	5	5	2	3	5	5	3	5	3	5	2	5	3	3	2	3	3	5	1	2	3	3	1	1	1	1	2	1	2	2
940204	7518	1	1	3	4	5	4	5	2	5	5	5	5	5	2	1	1	5	2	1	1	2	1	5	5	5	5	5	1	3	4	5	5	1	2	4	5	1	1	1	1	1	1	1	1	1	1	1	1
940205	7519	3	2	4	2	3	4	4	3	5	4	2	3	4	3	1	2	5	4	4	4	4	4	4	5	4	4	4	4	3	4	5	4	5	3	1	3	2	3	4	4	4	4	1	1	1	1	2	2
2030002	7522	2	4	3	3	4	3	4	3	4	4	3	4	3	4	1	3	5	3	3	3	3	4	3	5	3	3	3	3	4	2	5	4	9	3	2	2	2	3	3	3	3	3	1	1	1	1	1	2
2030102	7529	3	2	2	4	5	2	4	3	5	5	4	3	5	1	1	1	5	3	2	2	2	3	5	5	3	4	4	5	3	2	5	4	2	2	1	3	2	3	2	3	2	1	1	1	1	1	1	1
2030103	7530	2	4	3	3	5	2	2	4	5	5	4	5	2	4	2	2	5	4	4	4	4	5	5	5	5	4	3	4	4	2	4	2	3	4	3	4	2	2	3	2	2	2	1	1	1	1	1	2
2030200	7533	2	1	2	4	3	3	3	2	4	4	4	4	4	3	5	3	4	4	4	9	5	5	4	2	3	3	3	5	3	2	5	4	5	2	3	2	2	2	2	2	3	3	9	9	9	9	9	9
2030201	7534	2	2	2	3	5	2	3	3	4	4	5	5	5	1	1	2	2	4	5	5	5	5	5	5	5	5	4	2	2	3	3	2	1	3	5	5	3	2	1	1	1	1	1	1	2	2	2	2
2030204	7537	3	2	4	4	5	2	4	4	2	4	4	4	3	3	2	2	2	4	3	3	4	4	4	5	5	4	4	3	4	2	3	3	2	3	2	3	2	2	2	2	2	2	1	1	2	2	2	2
2030205	7538	3	3	4	4	4	3	2	4	5	4	4	5	2	2	2	3	5	2	3	4	5	5	5	5	5	2	3	4	3	4	5	3	4	2	3	3	2	3	4	4	3	3	1	1	1	1	1	2
2040000	7539	2	2	4	4	3	2	1	4	5	2	4	5	2	4	1	4	5	4	1	3	4	5	5	5	1	5	4	2	2	4	4	5	1	1	2	5	2	1	1	1	1	1	1	1	1	1	1	1
2040102	7544	4	2	3	4	3	4	4	3	4	5	3	3	4	3	2	4	4	4	2	2	3	4	4	4	3	3	4	5	3	3	5	3	3	3	3	4	3	3	3	3	3	3	1	1	1	1	2	2
2040104	7546	2	3	4	2	2	3	4	3	4	5	3	3	4	4	3	3	4	4	4	4	3	4	4	4	5	3	3	4	3	3	4	3	3	3	3	3	3	3	3	3	3	3	1	1	1	1	1	1
2040204	7551	2	2	2	3	4	3	2	2	3	4	3	3	4	3	1	2	4	3	1	2	3	4	3	5	2	3	4	4	2	3	5	3	3	3	4	4	2	1	3	2	3	3	1	1	1	1	1	1
2040300	7553	3	2	2	3	5	3	3	3	5	5	3	5	3	2	2	3	5	3	3	3	3	3	5	5	4	3	2	3	3	3	4	3	2	2	3	4	3	2	1	1	2	3	1	2	2	2	2	2
2040301	7554	2	3	4	3	5	2	2	4	3	4	2	3	5	2	2	1	4	2	3	2	4	2	4	5	5	5	2	4	3	3	4	2	1	4	3	4	2	2	2	2	2	2	1	1	2	2	2	2
2040302	7555	2	3	3	3	3	2	3	3	3	5	2	2	4	5	1	4	4	4	3	3	4	3	2	3	3	3	4	4	3	2	4	3	3	4	3	4	3	2	2	3	2	2	1	1	2	2	2	2
2040303	7556	3	1	3	3	3	3	3	3	2	5	2	3	3	1	1	3	5	3	3	3	3	3	5	3	3	3	3	2	3	3	5	3	3	4	3	3	3	3	3	3	3	3	1	1	2	2	2	2
2040304	7557	3	4	4	3	2	2	4	4	5	4	3	3	3	3	2	2	4	4	3	2	2	4	4	4	3	3	3	3	3	4	4	3	3	4	2	4	2	2	2	3	2	2	1	2	2	2	2	2
2130000	7558	2	3	2	4	4	3	3	4	5	4	3	3	4	4	2	3	5	3	3	3	4	3	4	5	3	3	4	4	4	2	5	3	3	4	1	3	2	3	2	3	2	2	1	1	2	2	2	2
2130004	7562	2	2	2	2	4	4	2	4	3	5	2	3	4	4	3	3	5	2	2	3	3	3	2	3	2	2	4	2	3	2	4	2	4	2	2	3	2	2	2	2	2	2	1	1	1	1	1	1
2130005	7563	2	2	4	4	3	2	2	5	4	3	3	3	4	2	2	3	5	2	3	4	2	4	4	4	3	4	2	4	3	3	2	3	2	3	2	5	3	2	2	2	2	2	1	1	2	2	2	2
2140000	7564	2	4	5	2	5	4	3	4	5	5	3	5	3	2	2	2	3	5	2	2	2	2	5	3	3	4	5	3	3	3	5	3	3	2	3	4	2	9	2	3	3	3	1	1	1	1	1	1
2230000	7566	4	3	3	3	3	4	5	3	5	5	3	5	4	2	2	3	5	4	3	3	2	3	4	5	4	5	3	4	3	3	4	3	3	2	3	5	3	2	2	2	3	2	1	1	1	1	1	2
2230001	7567	4	2	1	5	3	3	5	4	5	1	3	3	3	3	1	1	5	3	1	3	3	2	3	5	3	5	3	5	5	3	5	3	2	3	3	5	2	3	3	3	5	3	1	1	2	2	2	2
2240000	7570	3	2	2	3	3	3	4	3	4	4	3	2	4	1	1	2	4	2	2	3	3	3	2	4	3	2	2	3	4	2	4	3	2	3	2	3	2	2	3	2	2	3	1	1	1	1	1	1
2240001	7571	2	1	3	3	3	2	4	1	1	5	3	4	5	1	1	2	4	4	4	5	4	5	4	3	4	1	5	2	3	3	4	3	5	2	2	4	1	2	3	9	5	5	1	1	2	2	2	2
2240003	7573	3	3	2	4	2	2	4	3	5	5	2	3	4	3	1	3	4	3	4	4	5	4	4	4	4	3	4	3	3	2	4	3	2	3	3	4	2	3	3	2	2	3	1	1	1	1	1	1
2430003	7576	2	1	3	3	3	4	3	3	3	4	2	2	3	3	3	4	3	3	3	3	4	4	3	4	3	3	3	4	3	3	4	3	2	3	3	3	2	2	2	2	2	1	1	1	1	1	2	2
2430007	7578	2	3	2	3	4	2	3	3	3	5	3	4	4	2	2	3	3	3	4	5	5	5	5	4	3	3	5	3	3	3	5	3	3	2	3	4	2	2	3	2	3	3	1	1	2	2	2	2
2430100	7579	3	3	3	3	4	3	3	3	4	5	2	5	3	3	4	3	4	4	2	2	2	3	5	5	2	5	4	5	3	4	5	3	3	3	2	4	2	4	5	5	3	5	1	1	1	1	1	1
2430101	7580	4	4	5	5	5	2	5	4	5	5	2	5	3	1	1	4	2	4	1	2	2	2	5	4	3	4	5	5	3	3	5	3	2	1	1	4	1	2	1	1	2	1	1	1	1	1	1	1
2430103	7581	3	3	2	4	4	3	3	2	4	4	3	3	2	2	5	3	2	3	4	4	3	3	4	3	4	3	3	3	3	3	4	3	2	2	2	4	2	2	3	4	4	4	1	1	1	1	1	1
2440000	7582	4	3	3	5	5	4	1	3	1	1	3	5	3	2	1	3	4	1	2	3	5	4	5	5	3	3	1	2	5	3	5	3	1	2	3	4	2	1	3	1	1	3	2	1	1	1	1	1
2440001	7583	2	2	3	4	4	3	4	3	5	5	3	3	5	4	3	4	5	4	5	5	4	4	5	5	4	9	2	4	3	2	3	3	2	3	3	4	2	3	2	3	2	2	1	1	1	1	2	2
2440003	7585	2	2	2	2	3	3	4	3	5	5	2	4	4	2	1	2	4	4	4	4	4	4	5	5	5	4	3	3	3	3	5	3	3	3	2	3	2	2	3	3	3	3	1	1	1	1	1	1
2440004	7586	3	4	4	5	3	4	4	2	3	5	4	3	4	4	2	4	5	4	3	4	5	5	3	4	3	3	4	4	3	3	5	3	3	4	2	3	2	3	2	3	4	4	1	1	1	1	1	1
2440005	7587	2	2	3	3	4	3	2	3	4	2	4	3	3	3	5	2	5	2	3	4	4	3	4	2	2	3	3	3	3	2	4	4	2	3	4	2	2	2	2	2	2	1	1	1	2	2	2	2
2440006	7588	4	4	4	3	3	3	4	3	3	4	4	3	3	3	3	3	3	3	3	3	2	3	3	3	3	5	3	3	3	3	3	3	3	3	3	3	3	3	2	2	2	2	1	1	2	2	2	2
3030000	7590	2	2	3	4	4	3	3	3	3	5	3	4	3	3	1	3	5	3	4	4	5	4	5	5	1	2	3	5	3	2	5	3	3	4	3	3	2	3	3	3	3	3	1	1	1	1	1	1
3030001	7591	2	3	4	3	5	3	2	4	3	5	2	4	3	3	2	3	5	3	2	4	5	4	5	5	5	5	3	4	3	3	4	4	2	4	5	3	3	3	3	3	3	3	1	1	1	2	2	2
3030002	7592	2	4	1	4	4	2	4	1	2	5	4	4	5	5	1	3	5	5	4	5	5	5	2	4	4	2	4	4	3	2	5	4	1	3	2	2	3	2	2	2	3	2	1	1	2	2	2	2
3030003	7593	3	3	4	5	5	2	5	3	5	5	3	5	4	2	1	3	5	4	2	3	4	4	5	5	5	4	3	3	3	3	4	5	3	3	2	3	2	2	3	3	3	3	1	1	2	2	2	2
3030004	7594	2	2	4	4	4	4	4	3	2	5	3	3	4	4	2	3	3	4	4	4	4	4	3	4	3	3	4	4	3	4	3	3	3	3	2	4	2	3	3	2	3	2	1	1	1	1	1	1
3030200	7603	4	3	3	3	3	4	5	3	5	5	3	3	3	1	2	4	5	3	3	3	4	5	3	5	5	3	2	3	3	2	4	3	5	2	2	3	3	2	2	2	2	2	1	1	2	2	2	2
3030201	7604	1	4	1	2	2	4	3	2	4	5	3	4	3	4	1	2	3	5	4	5	5	5	3	3	2	2	3	5	3	2	5	3	3	3	2	5	3	3	3	3	3	3	1	1	1	1	2	2
3030205	7608	2	2	2	3	3	2	4	2	2	4	3	3	4	2	2	3	4	4	2	2	3	2	4	5	3	3	4	3	3	4	4	4	3	3	2	3	2	2	2	2	2	2	1	1	2	2	2	2
3040000	7610	2	2	3	3	4	3	3	4	3	5	2	3	3	3	3	3	4	3	4	4	5	5	5	4	4	3	3	3	3	3	4	3	3	4	1	3	2	3	3	3	3	3	1	1	2	2	2	2
3040001	7611	2	3	1	4	2	4	2	3	2	5	2	3	3	4	1	4	5	2	2	4	4	4	4	4	3	3	3	3	3	3	3	3	3	3	3	4	2	3	4	3	4	4	1	1	2	2	2	2
3040004	7612	1	2	2	3	3	3	4	3	3	3	3	3	4	2	3	4	5	3	2	2	2	2	4	5	3	3	3	3	2	3	4	3	3	2	2	3	1	2	2	2	2	2	1	1	1	1	2	2
3040005	7613	2	2	3	4	2	3	4	3	2	5	3	3	4	3	1	2	4	2	2	2	4	3	4	3	3	2	5	5	3	2	5	2	2	4	3	3	1	3	2	3	2	2	1	1	2	2	2	2
3040006	7614	2	1	2	5	4	1	5	5	5	5	1	5	5	1	1	1	5	5	1	4	5	1	5	5	9	5	3	5	5	2	5	3	1	5	3	5	1	2	2	2	3	1	1	1	1	1	1	1
3040100	7616	3	2	2	3	5	4	2	3	3	2	2	3	5	2	1	2	3	2	2	3	3	2	4	2	3	5	1	5	5	1	5	1	3	3	2	2	2	2	2	3	2	3	1	2	1	1	2	1
3040102	7617	2	4	2	5	4	4	4	3	4	5	2	2	4	4	1	2	5	4	4	3	5	5	4	5	5	3	2	5	2	3	5	4	4	2	1	4	1	4	4	5	4	5	1	1	1	1	1	1
3040103	7618	3	2	4	4	2	2	2	4	5	5	3	4	4	2	2	4	5	3	4	4	4	3	4	4	3	3	4	4	3	3	5	3	4	3	3	4	2	3	3	2	3	3	1	1	1	1	2	2
3130000	7622	2	2	2	2	3	3	3	3	4	4	2	4	3	3	1	5	1	3	3	3	3	5	4	5	5	9	3	5	3	3	4	3	3	2	2	3	1	1	3	3	3	3	9	9	9	9	9	9
3140000	7626	3	2	2	5	3	2	1	4	2	4	2	5	3	4	1	2	5	4	2	2	5	4	3	5	2	5	4	4	3	3	4	4	2	2	1	3	2	1	3	3	2	2	1	1	2	2	2	2
3140001	7627	4	2	4	3	5	1	2	4	2	4	2	3	3	1	3	2	4	2	1	1	1	1	4	4	3	5	3	2	4	2	3	3	3	2	4	3	3	1	2	2	2	1	1	1	2	2	2	2
3230005	7635	3	3	4	3	2	2	4	4	4	4	3	4	4	3	2	4	4	3	2	4	4	4	4	5	3	3	4	5	3	4	5	4	4	4	3	4	2	3	3	3	4	4	1	1	1	1	2	2
3240001	7637	2	2	2	3	4	3	2	3	4	4	2	3	3	3	1	4	4	4	4	4	4	4	4	5	5	3	3	4	3	3	4	3	3	3	3	4	1	2	2	2	2	2	1	1	2	2	2	2
3240004	7639	3	3	3	3	3	3	3	3	3	3	3	3	3	3	3	3	5	3	3	3	3	3	3	3	3	3	3	3	3	3	3	3	3	3	3	3	3	3	3	3	3	3	9	9	9	9	9	9
3330005	7643	2	1	2	3	4	2	4	3	5	5	2	4	4	4	1	1	5	4	3	3	4	4	4	5	3	3	4	5	3	4	4	4	2	2	3	4	3	2	2	3	3	2	1	1	1	1	1	2
3340000	7648	3	2	3	3	2	3	3	3	3	4	3	3	3	1	3	2	4	3	2	3	3	3	3	4	3	3	3	3	4	2	3	3	3	3	3	3	3	3	3	3	3	3	1	1	2	2	2	2
3340001	7649	3	2	1	5	5	4	4	4	5	4	3	4	4	1	1	2	5	3	3	5	2	4	5	5	5	5	3	3	3	3	4	3	2	3	3	4	3	3	3	3	3	3	1	1	1	1	1	2
3340003	7650	3	2	2	3	2	4	3	2	2	4	4	4	3	1	1	1	3	2	2	2	3	2	4	4	5	3	3	5	2	2	3	4	2	3	1	2	3	1	1	1	1	1	1	1	1	1	1	1
3340004	7651	3	2	3	4	4	3	2	3	4	1	4	3	4	4	1	3	3	3	2	2	2	2	3	3	2	3	3	4	3	3	4	3	3	3	2	3	3	3	3	3	3	3	1	1	1	1	1	1
3340005	7652	2	2	1	3	3	4	3	2	5	4	2	4	3	2	3	2	4	3	4	3	3	4	4	4	3	3	3	4	3	3	4	3	3	3	1	2	2	2	2	3	3	2	1	1	1	1	1	2
3340100	7653	4	3	3	3	3	3	4	3	5	4	4	4	4	1	3	4	5	3	3	3	4	4	4	3	5	4	3	4	3	3	4	4	2	2	3	3	2	2	3	3	3	3	1	1	1	1	1	1
3340103	7655	2	3	3	3	4	4	3	3	3	5	3	3	3	3	1	2	5	1	3	5	5	5	3	3	3	3	2	2	2	3	3	3	3	3	3	5	1	3	3	3	3	3	1	1	1	1	1	2
3340104	7656	1	3	3	4	4	1	2	4	1	5	2	4	4	1	1	5	4	2	5	5	5	5	5	4	9	3	4	4	5	4	5	3	3	3	2	4	2	3	2	2	2	2	1	2	2	2	2	2
3340105	7657	4	4	3	3	3	2	4	4	2	3	4	5	3	2	1	4	5	2	2	2	4	3	5	4	5	3	3	2	4	2	2	3	4	3	4	4	2	2	3	2	3	5	1	1	1	1	1	1
3430004	7660	4	2	2	4	3	3	4	4	4	4	3	3	4	2	2	2	4	3	3	4	4	3	4	4	5	3	3	2	3	3	3	4	3	2	3	4	4	3	3	3	3	3	1	1	2	2	2	2
3440004	7665	2	1	2	5	4	5	5	9	2	5	5	4	4	4	5	4	4	4	2	4	5	5	4	4	4	4	5	4	4	4	5	4	4	3	1	2	2	2	2	2	2	3	1	2	2	2	2	2
3530004	7671	3	3	3	4	5	2	4	3	4	5	4	3	4	4	4	2	5	4	2	2	4	4	5	5	2	5	4	3	4	3	5	3	2	3	3	3	2	2	2	2	2	2	1	1	1	1	1	1
3530100	7673	2	2	3	3	4	3	3	5	2	5	1	3	5	2	1	2	2	4	4	5	5	5	4	5	1	3	5	2	2	3	5	3	3	3	3	4	1	1	2	2	5	2	1	1	2	2	2	2
3530102	7675	3	2	4	4	4	4	3	3	3	3	2	3	2	3	2	2	4	3	2	3	3	3	2	4	3	3	3	4	2	2	3	2	2	3	3	4	2	2	2	2	2	3	1	1	1	1	1	1
3530103	7676	3	2	2	3	3	2	3	3	2	4	2	4	3	2	4	2	3	2	2	3	3	4	3	3	4	2	3	4	3	2	5	3	3	3	2	3	2	3	3	3	3	3	1	1	2	2	2	2
3530105	7677	2	2	2	3	5	4	4	2	1	5	4	4	3	4	1	2	3	4	2	2	4	4	5	5	4	4	4	4	3	3	4	3	2	4	2	3	3	3	2	2	2	1	1	1	1	1	2	2
3530107	7678	3	2	2	3	4	2	3	3	4	4	3	3	3	4	1	3	5	3	3	3	4	3	4	5	3	3	4	3	3	4	5	3	3	3	3	4	2	2	2	2	2	2	1	2	2	2	2	2
3540100	7683	3	3	2	3	3	3	3	3	3	5	3	4	4	2	1	4	5	3	4	9	4	5	3	5	4	9	3	4	3	2	5	9	3	3	1	2	2	3	3	3	2	9	1	1	1	1	2	2
3540103	7684	2	5	1	3	3	4	5	3	5	5	5	3	1	1	1	2	5	3	1	3	3	5	5	2	3	3	5	5	5	5	5	5	5	5	1	5	1	1	5	5	5	3	1	1	1	2	2	2
3540104	7685	2	2	1	3	3	4	4	3	2	3	3	3	3	3	1	2	4	3	2	3	3	3	4	3	3	3	3	3	3	3	5	3	2	3	3	3	2	2	2	3	3	3	1	1	2	2	2	2
4030000	7687	2	2	3	4	4	3	3	3	2	5	3	3	3	4	1	4	5	3	2	4	4	3	5	4	3	3	2	3	2	3	5	3	2	3	2	4	2	3	2	2	2	2	1	1	2	2	2	2
4030001	7688	2	3	2	3	2	4	4	3	4	5	4	2	4	2	1	3	5	2	4	4	5	5	4	5	3	2	4	4	3	1	4	2	4	3	4	3	2	2	2	2	2	2	1	1	1	1	1	2
4030003	7690	3	2	2	3	5	3	2	3	3	4	2	4	4	3	1	3	5	2	2	2	3	4	4	3	4	3	4	4	3	2	4	3	2	3	2	3	2	3	3	3	2	2	1	1	1	1	1	2
4030005	7691	2	3	3	5	3	3	5	5	5	5	3	4	3	4	1	2	3	4	4	5	3	5	4	5	4	3	3	5	3	2	5	3	2	3	4	3	1	2	2	2	3	3	1	1	1	1	9	1
4030100	7692	4	3	2	4	4	2	5	4	4	5	3	5	3	2	1	2	5	4	2	4	2	4	4	5	3	2	4	4	4	3	4	2	2	3	2	5	2	3	2	1	2	2	1	1	1	1	1	1
4030104	7694	3	2	2	4	3	4	3	4	3	5	2	4	4	3	4	2	4	3	4	4	4	3	4	4	4	3	2	3	3	2	4	3	3	4	3	2	2	3	3	3	4	2	1	1	1	1	1	2
4030106	7695	3	3	2	2	2	4	3	3	4	5	2	4	4	4	1	4	5	4	3	4	5	4	4	5	4	4	3	4	2	3	4	4	3	4	3	4	2	2	2	3	3	3	1	1	1	1	1	1
4030200	7696	3	3	3	3	2	4	4	3	3	5	4	3	4	3	1	4	4	3	4	4	5	5	3	4	5	3	2	5	3	3	4	4	1	2	2	3	1	3	2	2	2	2	1	1	2	2	2	2
4030201	7697	4	2	3	4	4	3	5	4	4	5	3	4	1	1	1	4	2	2	1	1	3	2	4	5	5	5	5	3	4	5	5	4	1	3	3	3	2	2	2	3	3	2	1	1	1	1	1	1
4030202	7698	2	2	3	4	3	3	4	3	4	4	2	4	4	2	2	4	5	4	4	4	4	4	3	4	4	4	3	4	3	3	4	4	2	2	3	3	2	3	3	3	2	2	1	1	1	1	1	2
4030203	7699	3	2	2	2	4	3	2	3	3	4	4	4	3	2	2	2	3	2	2	4	4	4	3	4	4	3	4	3	3	2	3	3	2	2	2	3	3	2	2	2	2	2	1	1	1	1	1	1
4030206	7701	3	1	2	3	4	2	4	3	2	4	3	3	3	3	2	2	3	3	2	3	4	3	4	4	3	3	4	3	3	3	5	3	3	3	2	3	2	2	3	3	3	3	1	1	2	2	2	2
4030208	7703	2	2	4	3	4	2	3	4	5	5	3	3	2	2	1	2	2	3	2	4	4	5	3	5	3	3	4	4	2	2	5	3	2	2	1	5	2	1	2	2	2	2	9	9	9	9	9	9
4030301	7705	2	1	1	4	5	3	3	3	1	3	3	2	4	5	5	5	5	3	3	4	5	5	5	5	2	3	4	4	3	2	5	3	2	3	2	4	1	2	1	3	2	2	1	1	1	1	1	1
4030302	7706	2	3	2	2	3	3	2	2	3	3	2	2	2	2	1	3	2	2	2	3	3	3	3	3	3	2	4	4	3	2	4	2	2	2	3	2	2	2	3	3	3	3	1	1	2	2	2	2
4030303	7707	1	2	2	3	5	2	2	5	5	4	2	3	4	3	1	2	2	4	4	4	2	4	5	5	5	5	1	3	3	3	3	3	3	3	4	5	2	2	2	2	2	2	1	1	1	1	1	1
4030304	7708	2	3	1	4	4	4	5	2	5	5	4	4	2	4	1	2	5	5	1	3	5	4	5	5	1	4	4	5	2	1	4	3	2	3	5	3	2	3	3	3	2	2	1	1	2	2	2	2
4030305	7709	3	3	4	5	5	3	3	4	4	5	2	3	4	3	1	3	4	3	2	2	3	3	5	5	3	4	3	4	4	3	4	4	5	3	3	3	2	2	3	2	3	3	1	1	1	2	2	2
4030307	7711	3	2	2	2	2	2	4	3	4	5	2	3	3	5	2	5	5	2	3	5	4	5	4	4	3	3	4	3	3	2	2	2	2	4	4	3	2	3	2	2	2	2	1	1	2	2	2	2
4030402	7715	3	2	2	4	4	4	3	2	2	5	3	4	4	3	2	3	4	4	2	4	3	4	5	5	2	4	4	4	3	3	4	3	4	2	1	3	2	3	2	4	2	2	1	1	1	1	2	2
4030407	7719	2	3	4	2	3	3	4	2	4	5	2	3	4	4	1	3	3	4	4	4	5	4	4	3	2	2	4	3	3	3	4	2	2	3	2	4	2	4	3	3	3	2	1	1	1	1	2	2
4030501	7722	2	3	2	4	3	4	4	3	3	4	2	3	4	4	4	2	3	2	2	2	3	3	4	3	4	3	4	4	4	3	4	3	4	3	3	4	2	2	4	4	4	4	1	1	1	1	1	1
4030503	7723	3	4	2	4	5	2	5	5	2	5	5	5	4	3	1	3	1	3	2	2	4	3	5	5	5	4	5	4	2	3	5	2	2	2	2	4	2	3	3	3	2	2	1	1	2	2	2	2
4030600	7725	2	3	2	3	4	4	3	4	3	4	3	3	3	4	2	4	3	3	2	3	3	4	3	4	3	3	3	3	3	2	4	5	2	2	3	3	2	2	3	2	3	2	2	2	2	2	2	2
4030601	7726	3	2	2	4	1	4	2	2	2	5	4	3	4	1	2	5	5	4	4	3	4	3	5	5	3	3	4	3	3	3	4	3	4	4	3	3	2	2	2	3	2	3	1	1	2	2	2	2
4030602	7727	2	3	5	2	3	4	3	2	4	5	2	3	4	2	1	4	4	2	3	4	4	4	5	5	3	4	4	5	3	3	4	3	2	3	3	4	2	2	1	2	1	1	1	1	1	1	2	2
4030604	7729	3	2	2	3	5	3	5	2	2	5	3	5	5	2	1	3	5	3	2	3	2	9	4	5	5	5	2	3	4	2	5	3	5	2	1	3	2	2	2	2	3	3	2	2	2	2	2	2
4040000	7732	5	2	1	1	4	4	4	4	2	5	5	3	3	4	2	4	5	4	1	1	2	2	5	5	2	4	4	5	4	5	2	5	2	5	5	3	4	1	1	1	3	1	1	1	2	2	2	2
4040004	7735	3	3	2	5	5	3	2	3	3	4	3	3	3	4	2	2	4	2	3	4	5	5	5	5	2	1	3	5	4	3	3	4	3	4	3	4	3	2	3	3	3	1	1	1	2	2	2	2
4040007	7737	3	4	3	3	4	4	4	4	5	5	5	3	4	2	1	1	5	2	2	2	2	2	3	3	4	4	3	3	4	4	3	3	3	3	1	3	2	1	3	2	2	1	1	1	1	1	1	1
4040104	7739	3	3	4	5	5	3	4	2	4	5	4	3	4	4	1	3	5	2	2	2	2	3	5	5	2	5	4	5	3	3	5	4	4	2	2	4	2	3	4	3	4	4	1	1	2	2	2	2
4040106	7740	4	2	4	5	3	1	3	4	5	5	4	4	5	5	1	1	4	3	1	1	4	3	5	5	3	9	3	5	3	5	5	4	3	2	4	5	2	1	1	1	1	1	1	1	1	1	2	2
4040200	7741	4	2	4	3	5	3	5	4	5	5	4	3	4	2	3	2	5	2	3	3	3	2	5	3	5	5	2	4	4	3	5	3	2	4	3	3	3	3	1	1	1	1	1	1	1	1	1	1
4040201	7742	2	2	5	5	3	5	4	5	5	5	3	5	4	5	1	4	5	2	4	5	5	5	5	5	5	5	2	5	3	3	5	4	1	3	2	5	2	3	2	2	2	3	1	1	1	1	2	2
4040203	7744	4	1	4	2	4	4	4	4	2	5	4	5	4	2	2	2	5	4	1	2	5	5	5	5	3	4	5	2	4	2	5	4	5	4	4	4	1	1	2	2	2	1	1	1	2	2	2	2
4040206	7745	2	2	2	3	4	2	4	3	4	4	2	4	4	4	2	4	4	2	2	2	2	2	4	4	3	2	4	4	3	2	4	4	2	3	4	4	3	2	2	3	2	2	1	1	1	1	1	1
4040301	7748	3	2	3	3	4	3	4	3	2	5	3	4	3	1	1	2	5	3	2	2	2	2	4	5	3	9	4	5	3	2	5	5	2	2	3	4	3	2	2	2	2	2	1	1	2	2	2	2
4040302	7749	3	3	2	2	3	3	3	3	2	4	3	3	3	3	3	3	4	3	3	3	3	3	4	3	3	3	3	3	4	3	3	3	3	3	2	3	3	3	3	3	3	2	1	1	1	2	2	2
4040401	7756	2	3	2	3	5	3	4	4	4	5	2	3	3	3	1	3	3	3	4	4	4	4	4	5	2	5	4	3	3	3	4	3	3	3	1	3	2	1	1	1	1	1	1	1	1	1	1	2
4040500	7760	2	1	2	4	4	4	4	2	1	4	4	4	4	1	1	4	2	4	4	4	4	4	4	4	4	4	4	4	4	2	4	4	2	4	1	4	2	1	1	1	2	3	1	1	1	1	1	1
4130000	7763	2	2	3	3	4	3	3	3	5	3	3	4	3	4	3	3	5	3	2	3	4	4	5	5	5	3	2	4	2	2	4	2	2	4	3	3	2	2	2	2	3	2	1	1	1	2	2	2
4130001	7764	2	2	3	4	5	2	2	4	4	5	4	4	4	2	2	2	4	2	3	3	4	4	5	5	4	2	4	4	3	3	4	2	2	4	2	4	4	2	2	2	2	2	1	1	2	2	2	2
4130002	7765	2	3	3	4	4	3	3	3	4	4	3	4	4	4	1	4	5	4	4	4	5	5	4	5	4	3	4	4	2	3	4	2	2	2	2	4	2	3	3	3	2	2	1	1	2	2	2	2
4130003	7766	2	4	3	2	4	2	2	3	2	4	3	4	4	1	2	1	4	3	2	3	4	5	4	4	4	2	4	4	3	2	4	4	2	3	2	3	2	2	3	3	4	4	1	1	1	1	2	2
4130100	7768	3	3	2	3	2	3	4	2	4	4	3	3	4	3	2	3	3	3	4	4	4	2	3	3	4	3	3	4	2	2	4	4	2	3	2	4	2	3	2	2	2	2	1	1	1	1	1	2
4130101	7769	4	2	2	4	4	2	2	4	1	1	3	3	3	1	1	4	5	4	2	2	3	5	5	5	2	3	4	4	2	3	2	3	4	2	3	3	3	4	4	4	4	4	1	1	2	2	2	2
4130102	7770	3	2	2	2	3	4	3	3	3	4	3	2	3	3	2	3	3	3	4	3	3	3	3	3	3	2	3	4	3	2	4	3	2	3	3	3	2	3	2	2	2	2	1	1	1	1	2	2
4130107	7773	3	3	4	2	3	2	3	4	4	4	2	4	3	2	2	2	5	2	4	4	4	4	4	4	4	3	3	5	3	1	5	4	2	5	3	4	2	2	4	4	4	2	1	1	1	1	1	1
4130201	7774	3	1	1	4	2	2	2	2	1	1	4	5	3	1	1	1	5	3	1	1	2	3	4	5	2	5	3	4	3	3	4	2	3	3	5	4	1	3	3	3	3	3	1	1	1	1	1	1
4130204	7777	3	2	3	3	4	3	3	3	4	4	2	3	3	3	2	3	4	4	3	3	4	4	3	4	3	4	4	3	2	3	4	3	3	3	3	3	2	3	3	2	2	3	1	1	2	2	2	2
4140000	7778	1	2	2	3	4	4	2	1	3	5	5	5	2	4	1	1	5	2	2	3	2	2	5	5	5	5	4	4	3	2	5	3	2	3	4	4	2	2	1	1	1	2	1	1	2	2	2	2
4140001	7779	4	2	3	4	3	4	5	3	5	5	3	3	3	2	1	2	5	4	2	3	3	3	2	5	5	1	4	4	3	3	5	3	3	3	3	5	2	3	2	3	2	2	1	1	1	1	1	1
4140003	7781	3	2	3	5	3	3	2	2	3	5	4	5	4	3	1	3	5	3	3	3	4	2	4	4	3	4	2	3	3	3	5	3	5	2	4	3	1	3	9	3	2	2	1	1	2	2	2	2
4140004	7782	3	2	2	3	3	3	4	4	4	4	3	3	4	3	2	2	5	4	3	3	4	4	4	4	4	3	3	3	3	3	4	3	3	3	3	3	2	3	3	3	3	3	1	1	1	1	1	1
4140005	7783	2	3	3	5	3	3	3	3	5	5	3	3	3	3	1	3	5	3	3	3	3	3	4	5	5	4	4	5	2	5	5	5	3	2	1	5	2	3	3	3	4	4	1	1	1	1	2	2
[truncated: 3,387 more rows]
[truncated: 376 more columns]
